# Supplementary material for: Microbial Diversity in Moonmilk of Baeg-nyong Cave, Korean CZO
Source: Front Microbiol. 2020 Apr 23;11:613. doi: 10.3389/fmicb.2020.00613 (PMC7190796; doi:10.3389/fmicb.2020.00613)
Supplement: TABLE S1 — Total number of bacterial OTUs from the whole sample. [file Table_1.xlsx]

## Sheet: result_otu
OTUNumber	dry_1	dry_2	dry_3	soil_1_1	soil_1_2	soil_2_1	soil_2_2	wet_1	wet_2	wet_3	repSeqName	repSeq	OTUConTaxonomy
Otu0001	254	284	152	8	7	0	9	5	1130	2033	M03053_189_000000000-D2L8J_1_1101_19699_3620	.............................................T-G-G-G-G-AA--TA-TT--GG-A-C----AAT-G-G--GC----GA-A--A-G-C-C-T-G-A-T-C-CA--GC-C-A-T-GCC-G-C-G-T---G-T-G-T--GA--A-G--A-A-G-G-TC-----TT-CG-----G-A-T-----T-G-T--A---AA-G-C-AC-------------------------TT-TA-A-G--T-TGG----G--A-G--G---AA--GGG-C---A-G-T--A-A--G-------------C--G--------------------------AA----------------------T---A----C-------CT---T-GCT-G-TT-T-…	Bacteria(100);Proteobacteria(100);Gammaproteobacteria(100);Pseudomonadales(100);Pseudomonadaceae(100);Pseudomonas(100);Pseudomonas_unclassified(99);
Otu0002	1525	758	1149	5	2	29	4	11	24	59	M03053_189_000000000-D2L8J_1_1101_13110_2037	.............................................T-G-G-G-G-AA--TA-TT--GG-A-C----AAT-G-G--GC----GC-A--A-G-C-C-T-G-A-T-C-CA--GC-G-A-T-GCC-G-C-G-T---G-T-G-T--GA--A-G--A-A-G-G-CC-----TG-CG-----G-G-T-----T-G-T--A---AA-G-C-AC-------------------------TT-TC-A-G--T-AGG----G--A-A--G---AA--AAG-C---C-G-A--G-T--G-------------C--T--------------------------AA----------------------A---A----T-------CA---C-TCG-G-TC-T-…	Bacteria(100);Proteobacteria(100);Gammaproteobacteria(100);Chromatiales(100);AJ966605_f(83);AJ966605_g(83);DQ823216_s(68);
Otu0003	399	246	421	79	78	442	147	164	289	123	M03053_189_000000000-D2L8J_1_1101_14838_3104	.............................................T-G-G-G-G-AA--TA-TT--GG-A-C----AAT-G-G--GC----GA-A--A-G-C-C-T-G-A-T-C-CA--GC-C-A-T-GCC-G-C-G-T---G-A-G-T--GA--T-G--A-A-G-G-CC-----TT-AG-----G-G-T-----T-G-T--A---AA-G-C-TC-------------------------TT-TT-A-C--C-CGG----G--A-A--G---A----------------------------------------T--------------------------AA---------------------------------------------------------…	Bacteria(100);Proteobacteria(100);Alphaproteobacteria(100);Rhizobiales(100);Rhizobiales_unclassified(100);Rhizobiales_unclassified(100);Rhizobiales_unclassified(100);
Otu0004	386	243	650	2	6	77	11	30	154	23	M03053_189_000000000-D2L8J_1_1101_25516_6644	.............................................T-G-G-G-G-AA--TA-TT--GG-A-C----AAT-G-G--GC----GA-A--A-G-C-C-T-G-A-T-C-CA--GC-G-A-C-GCC-G-C-G-T---G-G-G-T--GA--A-G--A-A-G-G-CC-----TG-CG-----G-G-T-----T-G-T--A---AA-G-C-CC-------------------------TT-TC-G-G--T-GGG----G--A-A--G---AA--AAG-C---C-T-C--G-A--C-------------C--T--------------------------AA----------------------C---A----C-------GT---C-GGG-G-TA-T-…	Bacteria(100);Proteobacteria(100);Gammaproteobacteria(100);Steroidobacter_o(100);Steroidobacter_f(70);Steroidobacter_f_unclassified(70);Steroidobacter_f_unclassified(70);
Otu0005	159	185	280	26	32	170	37	96	221	43	M03053_189_000000000-D2L8J_1_1101_19195_4019	.............................................T-G-G-G-G-AA--TC-TT--GC-G-C----AAT-G-G--GC----GA-A--A-G-C-C-T-G-A-C-G-CA--GC-A-A-C-GCC-G-C-G-T---G-C-G-G--GA--C-G--A-A-G-G-CC-----TT-CG-----G-G-T-----T-G-T--A---AA-C-C-GC-------------------------TT-TC-A-G--C-AGG----G--A-C--G---A----------------------------------------A--------------------------CA---------------------------------------------------------…	Bacteria(100);Actinobacteria(100);Acidimicrobiia(100);Acidimicrobiales(100);Acidimicrobiales_unclassified(100);Acidimicrobiales_unclassified(100);Acidimicrobiales_unclassified(100);
Otu0006	52	97	91	37	62	615	84	5	101	33	M03053_189_000000000-D2L8J_1_1101_28975_13191	.............................................T-G-G-G-G-AA--TT-GT--TC-G-C----AAT-G-G--GC----GC-A--A-G-C-C-T-G-A-C-G-AC--GC-A-A-C-GCC-G-C-G-T---G-G-G-G--GA--T-G--A-A-G-G-TC-----TT-CG-----G-A-T-----C-G-T--A---AA-C-C-CC-------------------------TG-TC-G-A--G-CGG----G--A-C--G---AA-CGGC-C---C-G-C--G-A--T-------------T--G--------------------------AA----------------------T---A----G-------AT---C-GTG-G-GA-G-…	Bacteria(100);Acidobacteria(100);EU686603_c(100);EU686603_o(100);EU686603_f(100);EU686603_f_unclassified(100);EU686603_f_unclassified(100);
Otu0007	263	136	249	10	20	152	29	38	220	13	M03053_189_000000000-D2L8J_1_1101_14310_5761	.............................................T-G-G-G-G-AA--TA-TT--GG-A-C----AAT-G-G--GG----GC-A--A-C-C-C-T-G-A-T-C-CA--GC-A-A-T-GCC-G-C-G-T---G-A-G-T--GA--T-G--A-A-G-G-CC-----TT-CG-----G-G-T-----T-G-T--A---AA-G-C-TC-------------------------TT-TT-G-C--C-AGG----G--A-C--G---A----------------------------------------T--------------------------GA---------------------------------------------------------…	Bacteria(100);Proteobacteria(100);Alphaproteobacteria(100);Rhodospirillales(100);Rhodospirillales_unclassified(100);Rhodospirillales_unclassified(100);Rhodospirillales_unclassified(100);
Otu0008	67	51	212	2	4	14	2	301	281	57	M03053_189_000000000-D2L8J_1_1101_27885_10136	.............................................T-G-G-G-G-AA--TA-TT--GG-A-C----AAT-G-G--GC----GA-A--A-G-C-C-T-G-A-T-C-CA--GC-A-A-T-GCC-G-C-G-T---G-T-G-T--GA--A-G--A-A-G-G-CC-----TT-CG-----G-G-T-----T-G-T--A---AA-G-C-AC-------------------------TT-TA-A-G--C-AGG----G--A-A--G---AA--AAA-G---C-A-T--C-A--C-------------T--T--------------------------AA----------------------T---A----C-------GT---G-AAG-C--C-T-…	Bacteria(100);Proteobacteria(100);Gammaproteobacteria(100);Gammaproteobacteria_unclassified(100);Gammaproteobacteria_unclassified(100);Gammaproteobacteria_unclassified(100);Gammaproteobacteria_unclassified(100);
Otu0009	10	1	1	1	1	0	0	194	696	82	M03053_189_000000000-D2L8J_1_1101_16643_10406	.............................................T-G-G-G-G-AA--TA-TT--GG-A-C----AAT-G-G--GC----GC-A--A-G-C-C-T-G-A-T-C-CA--GC-C-A-T-GCC-G-C-G-T---G-A-G-T--GA--A-G--A-A-G-G-CC-----TT-CG-----G-G-T-----T-G-T--A---AA-G-C-TC-------------------------TT-TT-G-T--T-GGG----G--A-A--G---AA--AAG-C---C-T-T--C-G--G-------------T--G--------------------------AA----------------------T---A----C-------CC---G-GGG-G-TG-C-…	Bacteria(100);Proteobacteria(100);Gammaproteobacteria(100);Xanthomonadales(100);Xanthomonadaceae(100);Xanthomonadaceae_unclassified(100);Xanthomonadaceae_unclassified(100);
Otu0010	59	65	54	11	36	61	27	395	135	34	M03053_189_000000000-D2L8J_1_1102_13816_11645	.............................................T-G-G-G-G-AA--TT-TT--GG-A-C----AAT-G-G--GC----GC-A--A-G-C-C-T-G-A-T-C-CA--GC-A-A-T-GCC-G-C-G-T---G-C-A-G--GA--A-G--A-A-G-G-CC-----TT-CG-----G-G-T-----T-G-T--A---AA-C-T-GC-------------------------TT-TT-G-T--A-CGG----A--A-C--G---AA--AAG-G---C-T-C--T-G--G-------------T--T--------------------------AA----------------------T---A----C-------CT---G-GGG-C-TG-A-…	Bacteria(100);Proteobacteria(100);Betaproteobacteria(100);Burkholderiales(100);Comamonadaceae(55);Comamonadaceae_unclassified(55);Comamonadaceae_unclassified(55);
Otu0011	32	12	34	28	30	587	18	0	37	24	M03053_189_000000000-D2L8J_1_1101_23282_6940	.............................................T-G-G-G-G-GA--TC-TT--GC-G-CT---AAT-G-C--GC----GA-A--A-G-C-G-T-G-A-C-G-CA--GC-G---A-CGCCG-C-G-T---G-G-G-G--GA--T-G--A-A-G-G-CC-----TT-CG-----G-G-T-----T-G-T--A---AA-C-C-CC-------------------------TT-TC-G-G--C-AGG----G--A-C--G---AA--G-G----------------------------------G--------------------------AA----------------------A-----------------------------C----…	Bacteria(100);Actinobacteria(100);FJ478799_c(100);FJ478799_o(100);FJ478799_f(100);FJ478799_g(96);FJ478799_g_unclassified(96);
Otu0012	141	206	347	0	1	4	3	35	32	1	M03053_189_000000000-D2L8J_1_1101_22373_7305	.............................................T-G-G-G-G-AA--TC-TT--GG-A-C----AAT-G-G--GC----GC-A--A-G-C-C-T-G-A-T-C-CA--GC-C-A-T-GCC-G-C-G-T---G-A-G-T--GA--T-G--A-A-G-G-CC-----CT-AG-----G-G-T-----T-G-T--A---AA-A-C-TC-------------------------TT-TC-G-T--G-GGG----G--A-C--G---A----------------------------------------T--------------------------AA---------------------------------------------------------…	Bacteria(100);Proteobacteria(100);Alphaproteobacteria(100);Rhodobacterales(100);Hyphomonadaceae(91);GQ487991_g(75);GQ487991_g_unclassified(64);
Otu0013	0	0	0	0	0	0	5	0	8	730	M03053_189_000000000-D2L8J_1_1101_22591_14964	.............................................T-A-G-G-G-AA--TC-TT--CG-G-C----AAT-G-G--AC----GG-A--A-G-T-C-T-G-A-C-C-GA--GC-A-A-C-GCC-G-C-G-T---G-A-G-T--GA--A-G--A-A-G-G-TT-----TT-CG-----G-A-T-----C-G-T--A---AA-G-C-TC-------------------------TG-TT-G-T--A-AGA----G--A-A--G---AA-CGAG-T---G-T-G--A-G--A-------------G--T--------------------------GG----------------------A---A----A-------GT---T-CAC-A-CT-G-…	Bacteria(100);Firmicutes(100);Bacilli(100);Lactobacillales(100);Streptococcaceae(100);Streptococcus(100);Streptococcus_oralis(100);
Otu0014	122	63	126	18	33	127	30	13	123	31	M03053_189_000000000-D2L8J_1_1101_18749_3434	.............................................T-C-G-A-G-AA--TC-TT--CG-G-C----AAT-G-A--GC----GC-A--A-G-C-T-T-G-A-C-C-GA--GC-G-A-T-GCC-G-C-G-T---G-C-G-G--GA--T-G--A-A-G-G-CC-----CT-CG-----G-G-T-----T-G-T--A---AA-C-C-GC-------------------------TG-TC-G-T--A-GGG----G--A-G--G---AA-G-GC-T-----T-C--G-T--G-------------------------------------------AA----------------------G----------------AG---C--GA-G-GT-T-…	Bacteria(100);Planctomycetes(100);Planctomycetacia(100);Planctomycetales(100);Planctomycetaceae(100);Planctomycetaceae_unclassified(100);Planctomycetaceae_unclassified(100);
Otu0015	4	23	19	35	48	266	54	15	100	46	M03053_189_000000000-D2L8J_1_1101_24721_15783	.............................................T-C-G-G-G-AA--TT-TT--GC-G-C----AAT-G-G--AC----GA-A--A-G-T-C-T-G-A-C-G-CA--GC-A-A-C-GCC-G-C-G-T---G-A-G-G--GA--T-G--A-C-G-G-CC-----TT-CG-----G-G-T-----T-G-T--A---AA-C-C-TC-------------------------TT-TT-G-T--C-AGG----G--A-C--G---A----------------------------------------T--------------------------GA---------------------------------------------------------…	Bacteria(100);Chloroflexi(100);GQ396871_c(100);GQ396871_o(100);GQ396871_f(100);GQ396871_g(79);GQ396871_g_unclassified(65);
Otu0016	3	0	0	0	0	0	0	31	508	62	M03053_189_000000000-D2L8J_1_1101_23777_6285	.............................................T-G-G-G-G-AA--TA-TT--GG-A-C----AAT-G-G--GG----GC-A--A-C-C-C-T-G-A-T-C-CA--GC-C-A-T-GCC-G-C-G-T---G-A-G-T--GA--A-G--A-A-G-G-CC-----TT-CG-----G-G-T-----T-G-T--A---AA-G-C-TC-------------------------TT-TT-G-T--C-CGG----A--A-A--G---AA--AAG-T---C-T-T--C-G--G-------------T--G--------------------------AA----------------------T---A----C-------CC---G-GGG-A-TG-C-…	Bacteria(100);Proteobacteria(100);Gammaproteobacteria(100);Xanthomonadales(100);Xanthomonadaceae(100);Xanthomonadaceae_unclassified(100);Xanthomonadaceae_unclassified(100);
Otu0017	46	82	80	10	9	5	17	10	273	2	M03053_189_000000000-D2L8J_1_1101_18710_12994	.............................................T-A-G-G-G-AA--TC-TT--CC-G-C----AAT-G-G--AC----GA-A--A-G-T-C-T-G-A-C-G-GA--GC-A-A-C-GCC-G-C-G-T---G-A-G-T--GA--T-G--A-A-G-G-TT-----TT-CG-----G-A-T-----C-G-T--A---AA-G-C-TC-------------------------TG-TT-G-C--C-AGG----G--A-A--G---AA-TGCT-T---G-G-G--A-G--A-------------G--T--------------------------AA----------------------C--------T-------GC---T-CCC-A-AG-G-…	Bacteria(100);Firmicutes(100);Bacilli(100);Bacillales(100);Paenibacillaceae(87);Paenibacillus(81);FM992537_s(64);
Otu0018	62	30	126	25	21	148	16	26	41	15	M03053_189_000000000-D2L8J_1_1101_21681_9089	.............................................T-G-G-G-G-AA--TA-TT--GC-G-C----AAT-G-G--AC----GA-A--A-G-T-C-T-G-A-C-G-CA--GC-G-A-C-GCC-G-C-G-T---G-T-G-G--GA--T-G--A-C-G-G-TC-----TT-CG-----G-A-T-----T-G-T--A---AA-C-C-AC-------------------------TG-TC-G-G--G-AGG----G--A-C--GA--AT---------------------------------------ACGCC--------------------GCAAG---------------------G---CGGG---------------------------…	Bacteria(100);Gemmatimonadetes(100);Gemmatimonadetes_c(100);Gemmatimonadales(100);EU881211_f(100);EU881211_g(86);EU881211_g_unclassified(86);
Otu0019	210	39	201	0	0	4	0	3	18	19	M03053_189_000000000-D2L8J_1_1101_16721_8128	.............................................T-G-G-G-G-AA--TC-TT--GC-G-C----AAT-G-G--GC----GA-A--A-G-C-C-T-G-A-C-G-CA--GC-G-A-C-GCC-G-C-G-T---G-A-G-G--GA--T-G--A-A-G-C-TT-----CT-CG-----G-A-G-----T-G-T--A---AA-C-C-TC-------------------------TT-TC-G-A--C-CCG----G--A-C--G---AA--GGC-C---C-------------------------G--C--------------------------AA------------------------------------------------G-G-GC-T-…	Bacteria(100);Acidobacteria(100);Solibacteres(100);EU445199_o(100);HQ190337_f(86);HQ190337_g(86);HQ190337_s(86);
Otu0020	0	0	2	4	0	19	5	0	386	77	M03053_189_000000000-D2L8J_1_1101_16046_12146	.............................................T-T-A-G-G-GA--TC-TT--GT-G-C----AAT-G-G--GG----GA-A--A-C-C-C-T-G-A-C-A-CA--GC-A-A-C-GCC-G-C-G-T---G-A-G-G--GA--T-G--A-A-G-G-CC-----TT-CG-----G-G-T-----C-G-T--A---AA-C-C-TC-------------------------TT-TT-C-T--G-AGG----G--A-A--G---A----------------------------------------A-------------------------ACC---------------------------------------------------------…	Bacteria(100);Chloroflexi(100);GQ396871_c(100);GQ396871_o(100);EF516242_f(100);EU133981_g(92);EU133981_g_unclassified(91);
Otu0021	16	65	65	82	47	88	51	4	33	22	M03053_189_000000000-D2L8J_1_1101_11314_10977	.............................................T-G-G-G-G-AA--TA-TT--GC-G-C----AAT-G-G--AC----GA-A--A-G-T-C-T-G-A-C-G-CA--GC-G-A-C-GCC-G-C-G-T---G-T-G-G--GA--T-G--A-A-G-C-CT-----TT-CG-----G-G-G-----T-G-T--A---AA-C-C-AC-------------------------TG-TT-G-C--C-CGG----G--A-C--G---AA-ACTC-C---T-T-T---------------------T--T--------------------------C-----------------------G-----------------------AGA-G-GA-T-…	Bacteria(100);Gemmatimonadetes(100);Gemmatimonadetes_c(100);Gemmatimonadales(100);Gemmatimonadaceae(100);Gemmatimonadaceae_unclassified(100);Gemmatimonadaceae_unclassified(100);
Otu0022	67	38	73	12	19	174	13	11	27	13	M03053_189_000000000-D2L8J_1_1101_15826_6054	.............................................T-C-G-A-G-GA--TC-TT--CG-G-C----AAT-G-G--GC----GC-A--A-G-C-C-T-G-A-C-C-GA--GC-G-A-C-GCC-G-C-G-T---G-C-G-C--GA--T-G--A-A-G-G-CC-----TT-CG-----G-G-T-----T-G-T--A---AA-G-C-GC-------------------------TG-TC-G-A--G-GGG----G--A-G--G---AA--ACC-C---C----------------------------G--------------------------CA----------------------A-------------------------G-G-GG-C-…	Bacteria(100);Planctomycetes(100);Planctomycetacia(100);Planctomycetales(100);Planctomycetaceae(100);Planctomycetaceae_unclassified(100);Planctomycetaceae_unclassified(100);
Otu0023	38	40	98	10	11	45	16	0	124	63	M03053_189_000000000-D2L8J_1_1101_26145_7124	.............................................T-A-G-G-G-AA--TA-TT--GG-T-C----AAT-G-G--GT----GA-G--A-G-C-C-T-G-A-A-C-CA--GC-C-A-T-GCC-G-C-G-T---G-C-A-G--GA--A-G--A-A-G-G-CG-T---TA-TG-----C-G-T-----T-G-T--A---AA-C-T-GC-------------------------TT-TT-G-C--C-AGG----G--G-A--T---AA--AAT-A---A-C-T--G---------------------T--------------------------GC----------------------G---------------------C-AGT-T-AA-T-…	Bacteria(100);Bacteroidetes(100);Cytophagia(100);Cytophagales(100);Cytophagaceae(100);FN554387_g(52);FN554387_g_unclassified(52);
Otu0024	6	0	0	0	0	0	0	44	274	120	M03053_189_000000000-D2L8J_1_1101_16767_12875	.............................................T-G-G-G-G-AA--TA-TT--GC-A-C----AAT-G-G--GC----GA-A--A-G-C-C-T-G-A-T-G-CA--GC-G-A-C-GCC-G-C-G-T---G-A-G-G--GA--T-G--A-C-G-G-CC-----TT-CG-----G-G-T-----T-G-T--A---AA-C-C-TC-------------------------TT-TC-A-G--T-AGG----G--A-A--G---AA--G-C----------------------------------G--------------------------AA----------------------A-----------------------------G----…	Bacteria(100);Actinobacteria(100);Actinobacteria_c(100);Micrococcales(100);Micrococcaceae(100);Arthrobacter(100);Arthrobacter_unclassified(100);
Otu0025	24	29	36	1	0	2	0	80	241	24	M03053_189_000000000-D2L8J_1_1101_23798_5278	.............................................T-G-G-G-G-AA--TA-TT--GG-A-C----AAT-G-G--GC----GA-A--A-G-C-C-T-G-A-T-C-CA--GC-A-A-T-GCC-G-C-G-T---G-A-G-T--GA--A-G--A-A-G-G-CC-----TT-AG-----G-G-T-----T-G-T--A---AA-G-C-TC-------------------------TT-TT-A-C--C-CGG----G--A-T--G---A----------------------------------------T--------------------------AA---------------------------------------------------------…	Bacteria(100);Proteobacteria(100);Alphaproteobacteria(100);Sphingomonadales(100);Sphingomonadaceae(100);Sphingosinicella(100);Sphingosinicella_soli(100);
Otu0026	31	10	22	35	40	246	38	0	3	0	M03053_189_000000000-D2L8J_1_1101_18484_6508	.............................................T-C-G-G-G-AA--TT-TT--GG-G-C----AAT-G-G--GG----GA-A--A-C-C-C-T-G-A-C-C-CA--GC-A-A-C-GCC-G-C-G-T---G-A-A-G--GA--T-G--A-A-G-T-AT-----TT-CG-----G-T-A-----T-G-T--A---AA-C-T-TC-------------------------GA-AA-G-A--A-TAG----G--A-A--G---A-------------------------------------A--T--------------------------AA--------------------------A------------------------------…	Bacteria(100);Acidobacteria(100);Chloracidobacterium_c(100);Blastocatella_o(100);AY281358_f(66);AY281358_g(61);AY281358_g_unclassified(56);
Otu0027	18	26	43	6	10	17	6	12	243	38	M03053_189_000000000-D2L8J_1_1101_20628_12825	.............................................T-C-G-A-G-AA--TC-TT--CG-T-C----AAT-G-G--GC----GA-A--A-G-C-C-T-G-A-A-C-GA--GC-G-A-C-GCC-G-C-G-T---G-C-G-G--GA--T-G--A-A-G-G-CC-----CT-TG-----G-G-T-----T-G-T--A---AA-C-C-GC-------------------------TG-TC-A-G--G-GGG----G--A-T--G---AA--AGC----------------------------------G--------------------------TA----------------------A-----------------------------GC-T-…	Bacteria(100);Planctomycetes(100);Planctomycetacia(100);Planctomycetales(100);Planctomycetaceae(100);Planctomycetaceae_unclassified(100);Planctomycetaceae_unclassified(100);
Otu0028	64	84	139	2	0	5	0	0	107	5	M03053_189_000000000-D2L8J_1_1101_14679_4864	.............................................T-G-G-G-G-AA--TA-TT--GC-A-C----AAT-G-G--GC----GA-A--A-G-C-C-T-G-A-T-G-CA--GC-G-A-C-GCC-G-C-G-T---G-A-G-G--GA--T-G--A-C-G-G-CC-----TT-CG-----G-G-T-----T-G-T--A---AA-C-C-TC-------------------------TT-TC-A-G--C-AGG----G--A-A--G---AA--G-C----------------------------------G--------------------------AA----------------------A-----------------------------G----…	Bacteria(100);Actinobacteria(100);Actinobacteria_c(100);Streptomycetales(100);Streptomycetaceae(100);Streptomyces(100);Streptomyces_unclassified(100);
Otu0029	29	45	95	7	4	171	1	1	5	0	M03053_189_000000000-D2L8J_1_1101_21340_11649	.............................................T-G-G-G-G-AA--TT-TT--CC-G-C----AAT-G-G--GC----GA-A--A-G-C-C-T-G-A-C-G-GA--GT-G-A-C-GCC-G-C-G-T---G-T-G-G--GA--C-G--A-A-G-G-CC-----TT-CG-----G-G-T-----C-G-T--A---AA-C-C-AC-------------------------TG-TC-A-G--T-GGG----A--A-A--G-ATGG-GTGC-C---G-G-T--G-C-------------------T--------------------------AA----------------------T---A-------------C---C-ATC-GGCA-TC…	Bacteria(100);Nitrospirae(100);GU444092_c(100);GU444092_o(100);GU444092_f(100);GU444092_g(100);GU444092_g_unclassified(75);
Otu0030	61	56	43	5	20	75	19	1	46	8	M03053_189_000000000-D2L8J_1_1101_19542_4070	.............................................T-A-A-G-G-AA--TA-TT--GG-T-C----AAT-G-G--AC----GA-A--A-G-T-C-T-G-A-A-C-CA--GC-C-A-T-GCC-G-C-G-T---G-G-A-G--GA--T-G--A-A-G-G-TC-C---TC-TG-----G-A-T-----T-G-T--A---AA-C-T-TC-------------------------TT-TT-A-T--A-TGG----G--A-C--G---AA-AAAA-G---G-G-T--T---------------------T--------------------------TC----------------------T---------------------A-ACT-C-GT-C-…	Bacteria(100);Bacteroidetes(100);Sphingobacteria(100);Sphingobacteriales(100);Chitinophagaceae(100);Terrimonas(61);Terrimonas_unclassified(61);
Otu0031	0	0	0	0	0	0	0	14	291	25	M03053_189_000000000-D2L8J_1_1102_10516_4182	.............................................T-G-G-G-G-AA--TA-TT--GC-A-C----AAT-G-G--GC----GA-A--A-G-C-C-T-G-A-T-G-CA--GC-G-A-C-GCC-G-C-G-T---G-A-G-G--GA--T-G--A-C-G-G-CC-----TT-CG-----G-G-T-----T-G-T--A---AA-C-C-TC-------------------------TT-TC-A-G--T-AGG----G--A-A--G---AA--GCC----------------------------------GC-------------------------AA----------------------G-----------------------------G----…	Bacteria(100);Actinobacteria(100);Actinobacteria_c(100);Micrococcales(100);Micrococcaceae(100);Arthrobacter(100);Arthrobacter_unclassified(100);
Otu0032	5	0	0	1	0	0	0	19	281	8	M03053_189_000000000-D2L8J_1_1101_23983_7670	.............................................T-G-G-G-G-AA--TT-TT--GG-A-C----AAT-G-G--GG----GA-A--A-C-C-C-T-G-A-T-C-CA--GC-C-A-T-GCC-G-C-G-T---G-A-G-T--GA--A-G--A-A-G-G-CC-----TT-CG-----G-G-T-----T-G-T--A---AA-G-C-TC-------------------------TT-TC-A-G--C-CGG----A--A-C--G---AA--ACG-G---T-T-A--C-G--G-------------T--T--------------------------AA----------------------T---A----C-------CC---G-TGA-C-TA-C-…	Bacteria(100);Proteobacteria(100);Betaproteobacteria(100);Nitrosomonadales(100);Nitrosomonadaceae(100);Nitrosospira(100);Nitrosospira_unclassified(100);
Otu0033	4	155	58	0	2	1	1	0	77	0	M03053_189_000000000-D2L8J_1_1101_17886_4440	.............................................T-A-A-G-G-AA--TA-TT--GG-T-C----AAT-G-G--AC----GG-A--A-G-T-C-T-G-A-A-C-CA--GC-C-A-T-GCC-G-C-G-T---G-C-A-G--GA--A-G--A-C-G-G-CC-C---TA-CG-----G-G-T-----T-G-T--A---AA-C-T-GC-------------------------TT-TT-A-T--C-GGG----G--A-A--T---AA-ATCA-C---G-T-T--A---------------------C--------------------------GT----------------------G---------------------T-AGC-G-TG-T-…	Bacteria(100);Bacteroidetes(100);Sphingobacteria(100);Sphingobacteriales(100);Sphingobacteriaceae(100);Solitalea(73);Solitalea_canadensis(65);
Otu0034	81	49	68	8	14	14	10	6	29	9	M03053_189_000000000-D2L8J_1_1101_23549_7165	.............................................C-A-A-G-G-AA--TC-TT--CC-G-C----AAT-G-G--GC----GA-G--A-G-C-C-T-G-A-C-G-GA--GC-A-A-C-GCC-G-C-G-T---G-G-G-G--GA--T-G--A-C-C-C-AC-----TT-CG-----G-T-G-----C-G-T--A---AA-C-C-CC-------------------------TT-TT-C-T--C-GGG----G--A-A--G---AA--GGACGCCG-----------------------------C--------------------------AAG---------------------G---CG----------------------T-C--T-…	Bacteria(100);Chloroflexi(100);Thermomicrobia(100);DQ129389_o(100);DQ129389_f(100);FJ478561_g(88);FJ478561_g_unclassified(88);
Otu0035	0	0	0	0	0	0	0	227	52	0	M03053_189_000000000-D2L8J_1_1101_16963_1784	.............................................T-G-G-G-G-AA--TA-TT--GC-A-C----AAT-G-G--GC----GA-A--A-G-C-C-T-G-A-T-G-CA--GC-G-A-C-GCC-G-C-G-T---G-A-G-G--GA--T-G--A-A-G-G-CC-----TT-CG-----G-G-T-----T-G-T--A---AA-C-C-TC-------------------------TT-TC-A-G--C-AGG----G--A-C--G---AA--G-C----------------------------------G--------------------------TG----------------------A-----------------------------G----…	Bacteria(100);Actinobacteria(100);Actinobacteria_c(100);Corynebacteriales(100);Nocardiaceae(100);Rhodococcus(100);Rhodococcus_unclassified(100);
Otu0036	49	51	106	1	3	23	4	10	23	0	M03053_189_000000000-D2L8J_1_1101_21583_8511	.............................................T-A-A-C-G-AA--TC-TT--CC-G-C----AAT-G-C--GC----GA-A--A-G-C-G-T-G-A-C-G-GA--GC-A-A-T-GCC-G-C-G-T---G-C-A-G--GA--T-G--A-A-G-C-CC-----CT-CG-----G-G-G-----T-G-T--A---AA-C-T-GC-------------------------TG-TC-A-G--A-GCT----T--A-G--A---A-------------------------------------A--C--------------------------AC----------------------A---A------------------------------…	Bacteria(100);Planctomycetes(100);Phycisphaerae(100);Phycisphaerales(100);Phycisphaeraceae(100);Phycisphaeraceae_unclassified(100);Phycisphaeraceae_unclassified(100);
Otu0037	2	2	0	3	3	126	3	2	89	19	M03053_189_000000000-D2L8J_1_1101_24742_22037	.............................................T-T-G-G-G-AA--TT-TT--GG-G-C----AAT-G-G--GC----GC-A--A-G-C-C-T-G-A-C-C-CA--GC-G-A-C-GCC-G-C-G-T---G-G-G-G--GA--T-G--A-A-G-G-CC-----TT-CG-----G-G-T-----C-G-T--A---AA-C-C-CC-------------------------TG-TC-A-G--G-AGG----G--A-A--G---A-----------------------------------AGCCCGCA------------------------AG----------------------G---G------------------------------…	Bacteria(100);OMAN(100);OMAN_c(100);OMAN_o(100);OMAN_f(100);OMAN_f_unclassified(100);OMAN_f_unclassified(100);
Otu0038	0	115	111	0	0	0	0	0	1	0	M03053_189_000000000-D2L8J_1_1101_16235_4672	.............................................T-A-A-G-G-AA--TA-TT--GC-G-C----AAT-G-G--GC----GA-A--A-G-C-C-T-G-A-C-G-CA--GC-G-A-C-GCC-G-C-G-T---G-G-G-G--GA--T-G--A-A-G-G-TC-----TT-CG-----G-A-T-----T-G-T--A---AA-C-C-CC-------------------------TT-TC-G-G--G-AGG----G--A-A--G---AT--GGA-A---TGG-G------------------------G--------------------------TA----------------------AC----------------------TCA-T-TC---…	Bacteria(100);Nitrospirae(100);Nitrospira_c(100);Nitrospirales(100);Nitrospiraceae(100);Nitrospira(100);Nitrospira_unclassified(100);
Otu0039	1	0	0	0	0	0	0	16	190	18	M03053_189_000000000-D2L8J_1_1101_24642_7967	.............................................T-G-G-G-G-AA--TA-TT--GG-A-C----AAT-G-G--GC----GC-A--A-G-C-C-T-G-A-T-C-CA--GC-C-A-T-GCC-G-C-G-T---G-T-G-T--GA--A-G--A-AGG---CC-----TT-CG-----G-G-T-----T-G-T--A---AA-G-C-AC-------------------------TT-TT-G-T--C-CGG----A--A-A--G---AA--AAG-C---A-T-T--C-G--G-------------T--T--------------------------AA----------------------T---A----C-------CC---G-GGT-G-TT-C-…	Bacteria(100);Proteobacteria(100);Gammaproteobacteria(100);Xanthomonadales(100);Xanthomonadaceae(100);Lysobacter(100);Lysobacter_unclassified(100);
Otu0040	8	149	56	0	0	0	0	0	0	0	M03053_189_000000000-D2L8J_1_1101_24376_14102	.............................................T-G-G-G-G-AA--TA-TT--GC-A-C----AAT-G-G--GC----GA-A--A-G-C-C-T-G-A-T-G-CA--GC-G-A-C-GCC-G-C-G-T---G-A-G-G--GA--T-G--A-C-G-G-CC-----TT-CG-----G-G-T-----T-G-T--A---AA-C-C-TC-------------------------TT-TC-A-G--T-AGG----G--A-A--G---AA--G-C----------------------------------G--------------------------AA----------------------A-----------------------------G----…	Bacteria(100);Actinobacteria(100);Actinobacteria_c(100);Micrococcales(100);Micrococcaceae(100);Arthrobacter(100);Arthrobacter_unclassified(100);
Otu0041	30	63	119	0	0	0	0	0	0	0	M03053_189_000000000-D2L8J_1_1101_21335_9846	.............................................T-C-G-A-G-AA--TA-TT--TG-G-C----AAT-G-G--GC----GA-A--A-G-C-C-T-G-A-C-C-AT--GC-G-A-C-GCC-G-C-G-T---G-C-G-G--GA--T-G--A-A-G-G-CC-----TT-CG-----G-G-T-----C-G-T--A---AA-C-C-GC-------------------------TG-TT-A-C--G-AGG----A--A-C--G---AA--CGCTC---C-A-T--C-T--G-C--------------G--------------------------AA----------------------C---A----------G-TG---GACGG-A-GC-T-…	Bacteria(100);OP3(100);AY373410_c(100);EU937894_o(100);EU937894_f(100);EU937894_f_unclassified(88);EU937894_f_unclassified(88);
Otu0042	0	2	0	1	0	0	0	24	156	9	M03053_189_000000000-D2L8J_1_1101_24162_17824	.............................................T-G-G-G-G-AA--TA-TT--GG-A-C----AAT-G-G--GC----GC-A--A-G-C-C-T-G-A-T-C-CA--GC-C-A-T-GCC-G-C-G-T---G-T-G-T--GA--A-G--A-A-G-G-CC-----TT-CG-----G-G-T-----T-G-T--A---AA-G-C-AC-------------------------TT-TT-G-T--T-GGG----G--A-A--G---AA--AAG-C---C-A-T--G-G--G-------------T--T--------------------------AA----------------------T---A----C-------CC---T-GTG-G-TT-C-…	Bacteria(100);Proteobacteria(100);Gammaproteobacteria(100);Xanthomonadales(100);Xanthomonadaceae(100);Xanthomonadaceae_unclassified(100);Xanthomonadaceae_unclassified(100);
Otu0043	0	2	0	17	32	105	28	2	0	2	M03053_189_000000000-D2L8J_1_1101_23543_7128	.............................................T-C-G-A-G-AA--TT-TT--TC-A-C----AAT-G-G--GG----GA-A--A-C-C-C-T-G-A-T-G-GA--GC-G-A-C-GCC-G-C-G-T---G-G-A-G--GA--T-G--A-A-G-G-CC-----TT-CG-----G-G-T-----T-G-T--A---AA-C-T-CC-------------------------TG-TC-A-T--G-CGG----G--A-A--C---AA-G-------------------------------------C--------------------------AA-------------------------------------------------------G-…	Bacteria(100);Verrucomicrobia(100);Verrucomicrobiae(100);Verrucomicrobiales(100);Chthoniobacter_f(100);Terrimicrobium(73);Terrimicrobium_unclassified(73);
Otu0044	130	38	16	0	0	1	0	0	0	0	M03053_189_000000000-D2L8J_1_1101_15170_4946	.............................................T-G-A-G-G-AA--TA-TT--GG-A-C----AAT-G-G--GC----GC-A--A-G-C-C-T-G-A-T-C-CA--GC-C-A-T-GCC-G-C-G-T---G-C-A-G--GA--T-G--A-C-G-G-TC-C---TA-TG-----G-A-T-----T-G-T--A---AA-C-T-GC-------------------------TT-TT-A-T--A-CAG----G--A-A--G---AA-ACAC-T---G-G-T--T---------------------C--------------------------GT----------------------G---------------------A-ACC-A-GC-T-…	Bacteria(100);Bacteroidetes(100);Flavobacteria(100);Flavobacteriales(100);Flavobacteriaceae(100);Flavobacterium(100);Flavobacterium_unclassified(100);
Otu0045	49	53	77	0	0	0	0	0	0	0	M03053_189_000000000-D2L8J_1_1101_15823_6218	.............................................T-A-A-G-G-AA--TA-TT--GC-G-C----AAT-G-G--GC----GA-A--A-G-C-C-T-G-A-C-G-CA--GC-G-A-C-GCC-G-C-G-T---G-G-G-G--GA--T-G--A-A-G-G-TC-----TT-CG-----G-A-T-----T-G-T--A---AA-C-C-CC-------------------------TT-TC-G-G--G-AGG----G--A-A--G---AT--GGA-A---C-G-A------------------------G--------------------------CA----------------------A-----------------------TCG-T-TC---…	Bacteria(100);Nitrospirae(100);Nitrospira_c(100);Nitrospirales(100);Nitrospiraceae(100);Nitrospira(100);JN607081_s(100);
Otu0046	0	0	1	0	0	0	0	23	142	1	M03053_189_000000000-D2L8J_1_1101_24394_9401	.............................................T-G-G-G-G-AA--TA-TT--GC-A-C----AAT-G-G--GC----GA-A--A-G-C-C-T-G-A-T-G-CA--GC-G-A-C-GCC-G-C-G-T---G-A-G-G--GA--T-G--A-A-G-G-CC-----TT-CG-----G-G-T-----T-G-T--A---AA-C-C-TC-------------------------TT-TC-A-G--C-AGG----G--A-C--G---AA--G-C----------------------------------G--------------------------CA----------------------A-----------------------------G----…	Bacteria(100);Actinobacteria(100);Actinobacteria_c(100);Corynebacteriales(100);Nocardiaceae(100);Rhodococcus(100);Rhodococcus_tukisamuensis(100);
Otu0047	43	21	37	9	13	34	7	3	0	0	M03053_189_000000000-D2L8J_1_1101_26092_9436	.............................................T-C-G-A-G-AA--TC-TT--CG-G-C----AAT-G-G--GC----GC-A--A-G-C-C-T-G-A-C-C-GA--GC-G-A-C-GCC-G-C-G-T---G-C-G-G--GA--T-G--A-A-G-G-CC-----TT-CG-----G-G-T-----T-G-T--A---AA-C-C-GC-------------------------TG-TC-G-T--A-GGG----G--A-G--G---AA-G-GC-T----------C-C--G----------------T--------------------------GC----------------------A----------------GA---A-CGG-A-GT-T-…	Bacteria(100);Planctomycetes(100);Planctomycetacia(100);Planctomycetales(100);Planctomycetaceae(100);Pirellula(100);Pirellula_unclassified(83);
Otu0048	0	0	2	30	32	61	41	0	0	0	M03053_189_000000000-D2L8J_1_1101_25378_14237	.............................................T-G-G-G-G-AA--TA-TT--GC-A-C----AAT-G-G--GC----GC-A--A-G-C-C-T-G-A-T-G-CA--GC-G-A-C-GCC-G-C-G-T---G-A-G-G--GA--T-G--A-C-G-G-CC-----TT-CG-----G-G-T-----T-G-T--A---AA-C-C-TC-------------------------TT-TC-A-G--T-AGG----G--A-A--G---AA--G-C----------------------------------G--------------------------AA----------------------A-----------------------------G----…	Bacteria(100);Actinobacteria(100);Actinobacteria_c(100);Micrococcales(100);Micrococcaceae(100);Arthrobacter(100);Arthrobacter_unclassified(100);
Otu0049	70	20	72	0	0	0	0	0	3	0	M03053_189_000000000-D2L8J_1_1101_18849_5030	.............................................T-G-G-G-G-AA--TA-TT--GG-A-C----AAT-G-G--GC----GC-A--A-G-C-C-T-G-A-T-C-CA--GC-C-A-T-GCC-G-C-G-T---G-T-G-T--GA--A-G--A-A-G-G-CC-----TT-CG-----G-G-T-----T-G-T--A---AA-G-C-AC-------------------------TT-TT-G-T--C-CGG----A--A-A--G---AA--AAG-C---T-T-C--G-G--G-------------T--T--------------------------AA----------------------T---A----A-------CC---C-GGG-G-TT-A-…	Bacteria(100);Proteobacteria(100);Gammaproteobacteria(100);Xanthomonadales(100);Xanthomonadaceae(100);Lysobacter(100);Lysobacter_unclassified(100);
Otu0050	20	16	32	4	10	37	1	5	37	1	M03053_189_000000000-D2L8J_1_1101_22293_11933	.............................................T-G-G-G-G-AA--TT-TT--GG-A-C----AAT-G-G--GG----GC-A--A-C-C-C-T-G-A-T-C-CA--GC-C-A-T-TCC-G-C-G-T---G-A-G-T--GA--A-G--A-A-G-G-CC-----TT-CG-----G-G-T-----T-G-T--A---AA-G-C-TC-------------------------TT-TC-G-G--A-CGG----A--A-C--G---AA--ACG-G---T-T-A--G-C--G-------------T--G--------------------------AA----------------------T---A----G-------CG---C-TGA-C-TA-A-…	Bacteria(100);Proteobacteria(100);Betaproteobacteria(100);DQ009366_o(100);AM990454_f(100);GQ263935_g(70);GQ263935_g_unclassified(70);
Otu0051	4	0	2	7	8	106	4	0	15	9	M03053_189_000000000-D2L8J_1_1102_18716_14627	.............................................C-G-A-G-G-AA--TC-TT--GG-GC-----AAT-G-G--GC----GA-A--A-G-C-C-T-G-A-C-C-CA--GC-G-A-C-GCC-G-C-G-T---G-G-A-G--GA--T-G--A-A-G-G-CC-----TT-CG-----G-G-T-----T-G-T--A---AA-C-T-CC-------------------------TT-TT-G-C--C-GGG----G--A-A--GA--AG---------------------------------------T--------------------------TC---------------------------------------------------------…	Bacteria(100);Chloroflexi(100);SAR202_c(100);SAR202_o(100);AM997775_f(100);AM997775_g(100);AM997775_g_unclassified(63);
Otu0052	149	1	2	0	0	0	0	1	1	0	M03053_189_000000000-D2L8J_1_1101_17648_2433	.............................................T-G-G-G-G-AA--TA-TT--GG-A-C----AAT-G-G--GC----GC-A--A-G-C-C-T-G-A-T-C-CA--GC-C-A-T-GCC-G-C-G-T---G-T-G-T--GA--A-G--A-A-G-G-CC-----TT-CG-----G-G-T-----T-G-T--A---AA-G-C-AC-------------------------TT-TT-G-T--C-CGG----A--A-A--G---AA--AAG-C---A-C-T--G-G--G-------------T--T--------------------------AA----------------------T---A----C-------CC---C-GGT-G-TC-A-…	Bacteria(100);Proteobacteria(100);Gammaproteobacteria(100);Xanthomonadales(100);Xanthomonadaceae(100);Lysobacter(100);Lysobacter_koreensis(100);
Otu0053	4	9	2	4	32	69	34	0	0	0	M03053_189_000000000-D2L8J_1_1101_22079_6714	.............................................T-A-G-G-G-AA--TT-TT--CC-A-C----AAT-G-G--AC----GA-A--A-G-T-C-T-G-A-T-G-GA--GC-A-A-C-GCC-G-C-G-T---G-C-A-G--GA--T-G--A-A-T-G-CC-----TT-AG-----G-G-T-----T-G-T--A---AA-C-T-GC-------------------------TT-TT-A-T--A-TGT----G--A-C--G---A----------------------------------------T--------------------------TA---------------------------------------------------------…	Bacteria(100);TM7(100);TM7_c(100);JF421159_o(100);JF421159_f(100);JF421159_f_unclassified(72);JF421159_f_unclassified(72);
Otu0054	15	21	33	0	0	0	0	1	82	0	M03053_189_000000000-D2L8J_1_1101_21677_7855	.............................................T-C-G-A-G-AA--TC-TT--CC-A-C----AAT-G-G--AC----GA-A--A-G-T-C-T-G-A-T-G-GA--GC-G-A-C-GCC-G-C-G-T---G-A-T-T--GA--T-G--A-A-G-T-CC-----CTCTG-----G-G-A-----C-G-T--A---AA-G-A-TC-------------------------TT-TT-A-T--G-AGG----G--A-A--G---AA------------------------------------G--T--------------------------TT--------------------------A----------------------------T-…	Bacteria(100);OD1(100);FJ547054_c(100);AB504963_o(100);AQYT_f(55);AQYT_g(55);AQYT_s(55);
Otu0055	0	2	7	12	30	77	10	2	0	1	M03053_189_000000000-D2L8J_1_1101_22064_20492	.............................................T-C-G-A-G-AA--TT-TT--TC-A-C----AAT-G-G--GC----GA-A--A-G-C-C-T-G-A-T-G-GA--GC-G-A-C-GCC-G-C-G-T---G-G-G-G--GA--T-G--A-A-T-G-GC-----TT-CG-----G-C-C-----C-G-T--A---AA-C-C-CC-------------------------TG-TC-A-T--T-TGC----G--A-A--C---AA-ACCT-T---A-C-C--G-G----------------T--T--------------------------AA----------------------T---A----C--------C---C-GGT-G-AG-C-…	Bacteria(100);Verrucomicrobia(100);Verrucomicrobiae(100);Pedosphaera_o(100);Pedosphaera_f(100);Pedosphaera(96);Pedosphaera_unclassified(63);
Otu0056	0	0	0	0	0	0	0	134	0	0	M03053_189_000000000-D2L8J_1_1101_18072_3338	.............................................T-G-G-G-G-AA--TA-TT--GG-A-C----AAT-G-G--GC----GC-A--A-G-C-C-T-G-A-T-C-CA--GC-A-A-T-GCC-G-C-G-T---G-T-G-T--GA--A-G--A-A-G-G-CC-----TT-CG-----G-G-T-----T-G-T--A---AA-G-C-AC-------------------------TT-TA-G-G--T-TGG----G--A-A--G---AA--AAA-G---C-T-T--C-A--C-------------C--T--------------------------AA----------------------T---A----C-------GT---G-AAG-C--C-T-…	Bacteria(100);Proteobacteria(100);Gammaproteobacteria(100);Solimonas_o(100);Solimonas_f(100);Panacagrimonas(100);Panacagrimonas_perspica(100);
Otu0057	7	37	79	0	0	0	0	4	0	3	M03053_189_000000000-D2L8J_1_1101_16991_5307	.............................................T-G-G-G-G-AA--TA-TT--GG-A-C----AAT-G-G--GC----GC-A--A-G-C-C-T-G-A-T-C-CA--GC-C-A-T-GCC-G-C-G-T---G-T-G-T--GA--A-G--A-A-G-G-CC-----TT-CG-----G-G-T-----T-G-T--A---AA-G-C-AC-------------------------TT-TT-G-T--C-CGG----A--A-A--G---AA--AAG-C---A-T-C--G-G--G-------------T--T--------------------------AA----------------------T---A----A-------CC---T-GGT-G-TC-A-…	Bacteria(100);Proteobacteria(100);Gammaproteobacteria(100);Xanthomonadales(100);Xanthomonadaceae(100);Lysobacter(100);Lysobacter_unclassified(100);
Otu0058	10	23	46	3	8	0	5	2	32	0	M03053_189_000000000-D2L8J_1_1101_27844_15406	.............................................T-C-G-A-G-AA--TC-TT--CC-G-C----AAT-G-G--GC----GA-A--A-G-C-C-T-G-A-C-G-GA--GC-G-A-C-GCC-G-C-G-T---G-G-T-T--GA--T-G--A-A-G-T-CC-----TT-CG-----G-G-A-----C-G-T--A---AA-G-A-CC-------------------------TT-TT-A-T--G-GGG----GA-A-G--A---AG---------------------------------------T--------------------------TT--------------------------A----------------------------T-…	Bacteria(100);OD1(100);FJ547054_c(100);AB504963_o(100);AB504963_o_unclassified(88);AB504963_o_unclassified(88);AB504963_o_unclassified(88);
Otu0059	0	0	0	0	0	0	0	0	100	26	M03053_189_000000000-D2L8J_1_1101_17574_3782	.............................................T-G-G-G-G-AA--TA-TT--GG-A-C----AAT-G-G--GC----GA-A--A-G-C-C-T-G-A-T-C-CA--GC-A-A-T-GCC-G-C-G-T---G-A-G-T--GA--T-G--A-A-G-G-CC-----TT-AG-----G-G-T-----T-G-T--A---AA-G-C-TC-------------------------TT-TT-A-C--C-CGG----G--A-T--G---A----------------------------------------T--------------------------AA---------------------------------------------------------…	Bacteria(100);Proteobacteria(100);Alphaproteobacteria(100);Sphingomonadales(100);Sphingomonadaceae(100);Sphingomonas(100);Sphingomonas_oligophenolica(100);
Otu0060	59	45	15	0	0	0	0	0	5	0	M03053_189_000000000-D2L8J_1_1101_22389_7165	.............................................T-G-G-G-G-AA--TA-TT--GC-A-C----AAT-G-G--GC----GA-A--A-G-C-C-T-G-A-T-G-CA--GC-G-A-C-GCC-G-C-G-T---G-C-G-G--GA--T-G--A-C-G-G-CC-----TT-CG-----G-G-T-----T-G-T--A---AA-C-C-GC-------------------------TT-TT-G-A--C-AGG----G--A-C--G---AA--G-C----------------------------------G--------------------------CA----------------------A-----------------------------G----…	Bacteria(100);Actinobacteria(100);Actinobacteria_c(100);Corynebacteriales(100);Nocardiaceae(100);Nocardia(100);Nocardia_cummidelens(100);
Otu0061	15	21	26	2	2	53	2	0	1	1	M03053_189_000000000-D2L8J_1_1101_20463_7178	.............................................T-G-G-G-G-AA--TC-TT--CC-G-C----AAT-G-G--GC----GA-A--A-GC--C-T-G-A-C-G-GA--GC-G-A-C-GCC-G-C-G-T---G-G-G-G--GA--C-G--A-A-G-G-CC-----TT-CG-----G-G-T-----C-G-T--A---AA-C-C-CC-------------------------TG-TC-A----G-AGG----G--A-A--A---GA--TGG-G---T-G-C--C-G--GTG-----------T--A--------------------------AA----------------------T---A----G-----C-GC---C-GGC-A-TT---…	Bacteria(100);Nitrospirae(100);GU444092_c(100);GU444092_o(100);DQ906831_f(100);DQ906831_g(80);DQ906831_g_unclassified(80);
Otu0062	7	0	3	20	35	38	13	3	1	0	M03053_189_000000000-D2L8J_1_1102_7893_20366	.............................................T-A-A-C-G-AA--TC-TT--CC-G-C----AAT-G-C--AC----GA-A--A-G-T-G-T-G-A-C-G-GA--GC-G-A-C-GCC-G-C-G-T---G-T-A-G--GA--C-G--A-A-G-C-CC-----TT-CG-----G-G-G-----T-G-T--A---AA-C-T-AC-------------------------TG-TC-A-G--G-GGT----T--A-C--C---A----------------------------------------A--------------------------GT----------------------T---C------------------------------…	Bacteria(100);Planctomycetes(100);Phycisphaerae(100);Phycisphaerales(100);AY673410_f(100);AY673410_g(100);AY673410_g_unclassified(61);
Otu0063	14	12	21	3	4	57	5	0	0	2	M03053_189_000000000-D2L8J_1_1102_17051_9510	.............................................T-G-G-G-G-AA--TT-TT--TC-G-C----AAT-G-G--GG----GA-A--A-C-C-C-T-G-A-C-G-AA--GC-A-A-C-GCC-G-C-G-T---G-G-A-G--GA--T-G--A-A-G-G-CC-----TT-CG-----G-G-T-----C-G-T--A---AA-C-T-CC-------------------------TG-TC-G-A--C-CGG----G--A-C--G---AA-CGTA-G---G-G-G--G-G--A-------------T--T--------------------------AA----------------------T---A----C-------CT---T-CTC-C-TA-T-…	Bacteria(100);Acidobacteria(100);EU686603_c(100);EU686603_o(100);HM445331_f(100);HM445331_g(100);HM445331_g_unclassified(68);
Otu0064	1	0	1	0	2	4	1	15	57	36	M03053_189_000000000-D2L8J_1_1101_29659_14397	.............................................T-C-G-A-G-GA--TC-TT--TC-G-C----AAT-G-G--GC----GC-A--A-G-C-C-T-G-A-C-G-GA--GC-G-A-C-GCC-G-T-G-T---G-A-G-C--GA--A-G--A-A-G-G-CC-----TT-CG-----G-G-T-----T-G-T--A---AA-G-C-TC-------------------------TT-TC-G-C--C-TGG----G--A-A--T---AA--GGG-T---G-G-C--C-G--G-------------T--T--------------------------AA----------------------T---A----A-------CC---G-GCC-G-AC-T-…	Bacteria(100);Chlamydiae(100);Chlamydiae_c(100);Chlamydiales(100);Chlamydiales_unclassified(86);Chlamydiales_unclassified(86);Chlamydiales_unclassified(86);
Otu0065	12	16	5	1	0	0	0	2	80	0	M03053_189_000000000-D2L8J_1_1101_20197_8296	.............................................C-A-G-G-G-AA--TC-TT--GC-G-C----AAT-G-G--GC----GA-A--A-G-C-C-T-G-A-C-G-CA--GC-G-A-C-ACC-G-C-G-T---G-A-G-G--GA--A-G--A-A-G-G-CC-----TT-CG-----G-G-T-----T-G-T--A---AA-C-C-TC-------------------------TT-TT-C-T--C-AGG----G--A-C--G---A----------------------------------------G--------------------------CA----------------------A----------------------------------…	Bacteria(100);Chloroflexi(100);SAR202_c(100);SAR202_o(100);HQ673956_f(87);HQ673956_f_unclassified(56);HQ673956_f_unclassified(56);
Otu0066	0	0	0	1	0	0	0	0	43	71	M03053_189_000000000-D2L8J_1_1101_22584_8629	.............................................T-G-G-G-G-AA--TT-TT--GG-A-C----AAT-G-G--GC----GA-A--A-G-C-C-T-G-A-T-C-CA--GC-A-A-C-TCT-G-C-G-T---G-A-G-G--GA--C-G--A-A-G-G-TC-----TT-CG-----G-A-T-----C-G-T--A---AA-C-C-TC-------------------------TT-TT-A-C--A-TGG----G--A-A--G---AA---TG-G---C-A-----------------------G--C--------------------------AA-----------------------------------------------TG-C--C-T-…	Bacteria(100);Elusimicrobia(100);Elusimicrobia_c(100);Elusimicrobiales(100);AF407708_f(100);AF407708_g(100);AY133074_s(100);
Otu0067	11	23	35	5	11	13	8	1	0	8	M03053_189_000000000-D2L8J_1_1102_15189_10299	.............................................T-G-G-G-G-AA--TA-TT--GG-A-C----AAT-G-G--GC----GC-A--A-G-C-C-T-G-A-T-C-CA--GC-A-A-C-GCC-G-C-G-T---G-G-A-G--GA--A-G--A-A-G-G-TC-----TT-CG-----G-A-T-----C-G-T--A---AA-C-T-CC-------------------------TG-TC-A-G--G-TGG----G--A-A--G---AA-AGAC-----C-G-C--T-G--G-C--------------A--------------------------AA----------------------T--------A-----G-TC---G-GCG-G-CC-T-…	Bacteria(100);Acidobacteria(100);Thermoanaerobaculum_c(100);Thermoanaerobaculum_o(100);JF344531_f(100);EU881271_g(57);EU881271_g_unclassified(57);
Otu0068	16	25	41	0	0	22	0	0	10	0	M03053_189_000000000-D2L8J_1_1101_17827_16469	.............................................T-G-G-G-G-AA--TA-TT--GC-G-C----AAT-G-G--GC----GA-A--A-G-C-C-T-G-A-C-G-CA--GC-G-A-C-GCC-G-C-G-T---G-G-G-T--GA--T-G--A-A-G-G-CC-----TT-CG-----G-G-T-----C-G-T--A---AA-G-C-CC-------------------------TG-TC-G-G--G-AGG----G--A-C--G---AA-ATCT-T---G-C-C--G-A--C-------------C--C--------------------------AA----------------------C---A----C-------GT---C-GGC-G-AC-T-…	Bacteria(100);Proteobacteria(100);Deltaproteobacteria(100);FM253572_o(100);FM253572_f(88);FM253572_f_unclassified(88);FM253572_f_unclassified(88);
Otu0069	0	0	0	0	0	0	0	96	14	0	M03053_189_000000000-D2L8J_1_1101_23002_7464	.............................................T-G-G-G-G-AA--TA-TT--GG-A-C----AAT-G-G--GC----GA-A--A-G-C-C-T-G-A-T-C-CA--GC-A-A-C-GCC-G-C-G-T---G-A-G-G--GA--T-G--A-C-G-G-CC-----TT-CG-----G-G-T-----T-G-T--A---AA-C-C-TC-------------------------TT-TC-A-G--C-AGG----G--A-C--G---AA--G-C----------------------------------G--------------------------AA----------------------A-----------------------------G----…	Bacteria(100);Actinobacteria(100);Actinobacteria_c(100);Propionibacteriales(100);Nocardioidaceae(100);Nocardioidaceae_unclassified(100);Nocardioidaceae_unclassified(100);
Otu0070	1	8	4	8	7	45	22	0	15	0	M03053_189_000000000-D2L8J_1_1101_23372_19150	.............................................T-G-G-G-G-AA--TA-TT--GC-G-C----AAT-G-G--GC----GA-A--A-G-C-T-T-G-A-C-G-CA--GC-A-A-C-GCC-G-C-G-T---G-A-G-T--GA--T-G--A-A-G-G-CC-----TT-CG-----G-G-T-----C-G-T--A---AA-G-C-TC-------------------------TG-TC-G-G--G-AGG----A--A-C--G---AA-TGCT-C---C-T-G--A-G--G-------------T--T--------------------------AA----------------------C---A----G-------CC---T-CGG-G-AG-G-…	Bacteria(100);Proteobacteria(100);Deltaproteobacteria(100);FM253572_o(100);EU491430_f(99);JF718671_g(83);JF718671_g_unclassified(77);
Otu0071	7	32	47	5	2	5	2	0	8	0	M03053_189_000000000-D2L8J_1_1101_17956_6628	.............................................C-C-G-A-G-AA--TA-TT--CG-A-C----AAT-G-G--GC----GA-A--A-G-C-C-T-G-A-T-C-GA--GC-G-A-T-ACC-G-C-G-T---G-G-T-G--GA--T-G--A-A-G-C-GC-----TT-CG-----G-C-G-----C-G-T--A---AA-C-A-CC-------------------------TT-TT-A-T--G-AGG----G--A-A--G---AA------------------------------------------------------------------GT----------------------T---A----------------------------T-…	Bacteria(100);OD1(100);FJ547054_c(100);AB504963_o(100);EF516764_f(75);EF516764_g(75);EF516764_g_unclassified(74);
Otu0072	0	79	28	0	0	0	0	1	0	0	M03053_189_000000000-D2L8J_1_1101_19402_3034	.............................................T-G-G-G-G-AA--TA-TT--GG-A-C----AAT-G-G--GC----GA-A--A-G-C-C-T-G-A-T-C-CA--GC-A-A-T-GCC-G-C-G-T---G-A-G-T--GA--T-G--A-A-G-G-CC-----TT-AG-----G-G-T-----T-G-T--A---AA-G-C-TC-------------------------TT-TT-A-C--C-CGG----G--A-T--G---A----------------------------------------T--------------------------AA---------------------------------------------------------…	Bacteria(100);Proteobacteria(100);Alphaproteobacteria(100);Sphingomonadales(100);Sphingomonadaceae(100);Sphingobium(100);Sphingobium_boeckii(100);
Otu0073	0	0	0	0	0	0	0	0	87	17	M03053_189_000000000-D2L8J_1_1101_18214_17318	.............................................T-G-G-G-G-AA--TA-TT--GC-A-C----AAT-G-G--GC----GC-A--A-G-C-C-T-G-A-T-G-CA--GC-G-A-C-GCC-G-C-G-T---G-A-G-G--GA--T-G--A-C-G-G-CC-----TT-CG-----G-G-T-----T-G-T--A---AA-C-C-TC-------------------------TT-TC-A-G--T-AGG----G--A-A--G---AA--G-C----------------------------------G--------------------------AA----------------------A-----------------------------G----…	Bacteria(100);Actinobacteria(100);Actinobacteria_c(100);Micrococcales(100);Micrococcaceae(100);Arthrobacter(100);Arthrobacter_unclassified(100);
Otu0074	0	0	0	0	43	0	59	0	0	0	M03053_189_000000000-D2L8J_1_1101_12402_5092	.............................................T-G-G-G-G-AA--TA-TT--GC-A-C----AAT-G-G--GC----GA-A--A-G-C-C-T-G-A-T-G-CA--GC-G-A-C-GCC-G-C-G-T---G-A-G-G--GA--T-G--A-C-G-G-CC-----TT-CG-----G-G-T-----T-G-T--A---AA-C-C-TC-------------------------TT-TC-A-G--C-AGG----G--A-A--G---AA--G-C----------------------------------G--------------------------AA----------------------A-----------------------------G----…	Bacteria(100);Actinobacteria(100);Actinobacteria_c(100);Streptomycetales(100);Streptomycetaceae(100);Streptomyces(100);Streptomyces_unclassified(100);
Otu0075	71	0	30	0	0	0	0	0	0	0	M03053_189_000000000-D2L8J_1_1101_21351_3949	.............................................T-G-G-G-G-AA--TA-TT--GG-A-C----AAT-G-G--GC----GC-A--A-G-C-C-T-G-A-T-C-CA--GC-C-A-T-GCC-G-C-G-T---G-T-G-T--GA--A-G--A-AGG---CC-----TT-CG-----G-G-T-----T-G-T--A---AA-G-C-AC-------------------------TT-TT-G-T--C-CGG----A--A-A--G---AA--AAG-C---A-T-C--G-G--G-------------T--T--------------------------AA----------------------T---A----A-------CC---C-GGT-G-TC-A-…	Bacteria(100);Proteobacteria(100);Gammaproteobacteria(100);Xanthomonadales(100);Xanthomonadaceae(100);Lysobacter(100);Lysobacter_unclassified(100);
Otu0076	2	0	0	0	7	85	5	0	0	0	M03053_189_000000000-D2L8J_1_1102_10900_12776	.............................................T-G-G-G-G-AA--TC-TT--GC-G-C----AAT-G-G--GC----GA-A--A-G-C-C-T-G-A-C-G-CA--GC-G-A-C-GCC-G-C-G-T---G-A-G-G--GA--A-G--A-A-G-G-CC-----TT-CG-----G-G-T-----T-G-T--A---AA-C-C-TC-------------------------TT-TC-A-G--C-AGG----G--A-C--G---AA--GCT-A---C-T-C--G-G--G-------------T--T--------------------------AA----------------------C---A----G-------CC---C--AG-A-GG-G-…	Bacteria(100);Actinobacteria(100);Rubrobacteria(100);Gaiellales(100);Gaiellaceae(100);Gaiella(100);HQ011573_s(100);
Otu0077	0	0	3	0	0	2	0	5	72	16	M03053_189_000000000-D2L8J_1_1101_13895_5472	.............................................C-G-A-C-G-AA--TC-TT--CC-G-C----AAT-G-G--GC----GC-A--A-G-C-C-T-G-A-C-G-GA--GC-A-A-T-GCC-G-C-G-T---G-T-G-G--GA--T-G--A-A-G-C-CT-----TT-CG-----G-G-G-----T-G-T--A---AA-C-C-AC-------------------------TG-TC-A-A--G-GTT----T--A-G--C---A-------------------------------------AC-A--------------------------AA----------------------A---A------------------------------…	Bacteria(100);Planctomycetes(100);Phycisphaerae(100);Phycisphaerales(100);Phycisphaerales_unclassified(69);Phycisphaerales_unclassified(69);Phycisphaerales_unclassified(69);
Otu0078	0	0	0	0	0	1	0	0	95	0	M03053_189_000000000-D2L8J_1_1101_20886_13188	.............................................T-G-G-G-G-AA--TA-TT--GC-A-C----AAT-G-G--GC----GC-A--A-G-C-C-T-G-A-T-G-CA--GC-G-A-C-GCC-G-C-G-T---G-A-G-G--GA--T-G--A-C-G-G-CC-----TT-CG-----G-G-T-----T-G-T--A---AA-C-C-TC-------------------------TT-TC-A-G--T-AGG----G--A-A--G---AA--GCC----------------------------------GT-------------------------GA----------------------G-----------------------------G----…	Bacteria(100);Actinobacteria(100);Actinobacteria_c(100);Micrococcales(100);Micrococcaceae(100);Arthrobacter(100);Arthrobacter_unclassified(100);
Otu0079	39	7	43	2	0	2	0	0	1	0	M03053_189_000000000-D2L8J_1_1101_19742_12043	.............................................T-C-G-A-G-AA--TC-TT--CC-G-C----AAT-G-G--GC----GC-A--A-G-C-C-T-G-A-C-G-GA--GC-G-A-C-ACC-G-C-G-T---G-C-A-G--GA--T-G--A-A-G-G-CC-----TT-CG-----G-G-T-----T-G-T--A---AA-C-T-GC-------------------------TG-TC-A-C--G-CTT----T--A-G--G--AAC--GAC-G---C-G-C--C-G--T----------------A--------------------------AA----------------------C---A------------GC---G-GCG-C-GT-T-…	Bacteria(100);Planctomycetes(100);OM190_c(100);OM190_o(100);OM190_f(100);OM190_g(100);OM190_g_unclassified(98);
Otu0080	0	0	0	1	0	0	0	2	89	0	M03053_189_000000000-D2L8J_1_1101_24826_14465	.............................................T-G-A-G-G-AA--TC-TT--GC-G-C----AAT-G-G--AG----GA-A--A-C-T-C-T-G-A-C-G-CA--GC-C-A-C-GCC-G-C-G-T---G-A-A-G--GA--A-G--A-C-A-C-CC-C---TA-TG-----G-G-G-----C-G-T--A---AA-C-T-TC-------------------------TT-TT-C-T--G-TGG----G--A-A--G---AA--CAC-----CCT-G--G---------------------C---------------------------C----------------------A---------------------C-CAG-G-GT-C-…	Bacteria(100);Bacteroidetes(100);Rhodothermus_c(100);Rhodothermus_o(100);AB015524_f(100);GU118579_g(100);GU118579_g_unclassified(100);
Otu0081	0	0	2	0	0	0	0	9	76	5	M03053_189_000000000-D2L8J_1_1101_22332_10096	.............................................T-C-A-C-G-AA--TC-AT--TG-G-C----AAT-G-C--GC----GA-A--A-G-C-G-T-G-A-C-C-AT--GC-G-A-C-GCC-G-C-G-T---G-G-G-C--GA--T-G--A-A-G-G-CC-----TT-CG-----G-G-T-----T-G-T--A---AA-G-C-CC-------------------------TG-TC-A-G--G--GG---------T--G----A--GG--A---A-A-A--C-T--G-------------C--G--------------------------GT----------------------T---T----G------------T-CCG-C-AG-T-…	Bacteria(100);Planctomycetes(100);FN820300_c(100);FN820300_o(100);FN820300_f(100);FN820300_g(100);FN820300_g_unclassified(98);
Otu0082	0	5	7	0	0	0	0	0	61	19	M03053_189_000000000-D2L8J_1_1101_27324_14164	.............................................C-A-G-G-G-AA--TC-TT--GG-G-C----AAT-G-G--GC----GA-A--A-G-C-C-T-G-A-C-C-CA--GC-G-A-C-GTC-G-C-G-T---G-G-A-G--GA--A-G--A-A-G-G-CC-----TT-CG-----G-G-C-----T-G-T--A---AA-C-T-CC-------------------------TT-TT-C-C--A-GGG----G--A-A--G---A----------------------------------------G--------------------------TG----------------------A----------------------------------…	Bacteria(100);Chloroflexi(100);SAR202_c(100);SAR202_o(100);SAR202_f(100);SAR202_g(95);AF507700_s(93);
Otu0083	12	24	45	0	0	0	0	0	7	2	M03053_189_000000000-D2L8J_1_1101_19599_22088	.............................................T-G-G-G-G-AA--TT-TT--GG-A-C----AAT-G-G--GG----GC-A--A-C-C-C-T-G-A-T-C-CA--GC-C-A-T-GCC-G-C-G-T---G-C-G-G--GA--A-G--A-A-G-G-CC-----TT-CG-----G-G-T-----T-G-T--A---AA-C-C-GC-------------------------TT-TC-G-G--C-CGG----A--A-C--G---AA--ATC-G---C-C-C--G-G--G-------------T--G--------------------------AA----------------------C---A----T-------CC---C-GGG-T-GG-A-…	Bacteria(100);Proteobacteria(100);Betaproteobacteria(100);EU786132_o(100);EU786132_f(100);EU881106_g(100);EU881106_s(100);
Otu0084	0	0	0	0	0	0	0	6	80	4	M03053_189_000000000-D2L8J_1_1101_18192_19152	.............................................T-G-G-G-G-AA--TA-TT--GG-A-C----AAT-G-G--GC----GC-A--A-G-C-C-T-G-A-T-C-CA--GC-C-A-T-GCC-G-C-G-T---G-T-G-T--GA--A-G--A-A-G-G-CC-----TT-CG-----G-G-T-----T-G-T--A---AA-G-C-AC-------------------------TT-TT-G-T--A-CGG----G--A-A--G---AA--AAG-C---C-C-T--G-G--G-------------T--T--------------------------AA----------------------T---A----C-------CC---T-GGG-G-TC-A-…	Bacteria(100);Proteobacteria(100);Gammaproteobacteria(100);Xanthomonadales(100);Xanthomonadaceae(100);Lysobacter(100);Lysobacter_unclassified(100);
Otu0085	37	26	23	0	0	1	0	0	0	0	M03053_189_000000000-D2L8J_1_1101_25411_7839	.............................................T-G-G-G-G-AA--TA-TT--GC-A-C----AAT-G-G--GC----GA-A--A-G-C-C-T-G-A-T-G-CA--GC-G-A-C-GCC-G-C-G-T---G-A-G-G--GA--T-G--A-C-G-G-CC-----TT-CG-----G-G-T-----T-G-T--A---AA-C-C-TC-------------------------TT-TC-A-G--C-AGG----G--A-C--G---AA--G-C----------------------------------G--------------------------CA----------------------A-----------------------------G----…	Bacteria(100);Actinobacteria(100);Actinobacteria_c(100);Pseudonocardiales(100);Pseudonocardiaceae(100);Pseudonocardiaceae_unclassified(100);Pseudonocardiaceae_unclassified(100);
Otu0086	0	4	6	5	5	19	2	1	44	1	M03053_189_000000000-D2L8J_1_1101_20165_12383	.............................................C-A-A-G-G-AA--TT-TT-GCG-C------AAT-G-G--GC----GA-A--A-G-C-C-T-G-A-C-G-CA--GC-A-A-C-GCC-G-C-G-T---G-G-G-G--GA--A-G--A-A-T-G-CC-----TT-CG-----G-G-T-----T-G-T--A---AA-C-C-CC-------------------------TT-TT-G-C--G-AGT----G--A-C--G---A----------------------------------------A--------------------------GATC-------------------------------------------------------…	Bacteria(100);Chloroflexi(100);EU335161_c(100);EU335161_o(100);EU335161_f(81);EU335161_f_unclassified(81);EU335161_f_unclassified(81);
Otu0087	8	26	50	0	0	0	0	0	1	0	M03053_189_000000000-D2L8J_1_1101_23406_9673	.............................................T-A-A-G-G-AA--TA-TT--GC-G-C----AAT-G-G--GC----GA-A--A-G-C-C-T-G-A-C-G-CA--GC-G-A-C-GCC-G-C-G-T---G-G-G-G--GA--T-G--A-A-G-G-TC-----TT-CG-----G-A-T-----T-G-T--A---AA-C-C-CC-------------------------TT-TC-G-G--G-AGG----G--A-A--A---AT--GGA-A---C-G-A------------------------G--------------------------CA----------------------A-----------------------TCG-T-TC---…	Bacteria(100);Nitrospirae(100);Nitrospira_c(100);Nitrospirales(100);Nitrospiraceae(100);Nitrospira(100);HM187324_s(100);
Otu0088	10	11	25	1	0	28	0	4	4	0	M03053_189_000000000-D2L8J_1_1101_19182_16144	.............................................T-G-A-G-G-AA--TA-TT--GC-C-C----AAT-G-G--AG----GA-A--A-C-T-C-T-G-A-G-G-CA--GC-A-A-C-GCC-G-C-G-T---G-A-A-C--GA--T-G--A-C-G-G-CC-----TT-CG-----G-G-T-----T-G-T--A---AA-G-T-TC-------------------------TT-TT-C-T--C-AGG----G--A-A--G--------------------------------------------A--------------------------TG----------------------A----------------------------------…	Bacteria(100);Chloroflexi(100);Anaerolineae(100);FJ517056_o(100);FJ517056_f(100);FJ517056_f_unclassified(100);FJ517056_f_unclassified(100);
Otu0089	0	0	0	0	0	0	0	0	2	81	M03053_189_000000000-D2L8J_1_1102_8340_18008	.............................................T-A-G-G-G-AA--TC-TT--CC-G-C----AAT-G-G--GC----GA-A--A-G-C-C-T-G-A-C-G-GA--GC-A-A-C-GCC-G-C-G-T---G-A-G-T--GA--A-G--A-A-G-G-AT-----TT-CG-----G-T-T-----C-G-T--A---AA-G-C-TC-------------------------TG-TT-G-T--T-AGG----G--A-A--G---AA-TGAT-T---G-T-G--T-A--G----------------T--------------------------AA----------------------C--------T-------AT---A-CAC-A-GT-A-…	Bacteria(100);Firmicutes(100);Bacilli(100);Gemella_o(100);Gemella_f(100);Gemella(100);Gemella_haemolysans(100);
Otu0090	0	0	0	7	3	68	2	0	0	0	M03053_189_000000000-D2L8J_1_1101_18334_17628	.............................................C-A-A-G-G-AA--TT-TT--CG-G-C----AAT-G-G--GG----GC-A--A-C-C-C-T-G-A-C-C-GA--GC-A-A-C-GCC-G-C-G-T---G-C-G-G--GA--T-G--A-C-G-G-CC-----TT-CG-----G-G-T-----T-G-T--A---AA-C-C-GC-------------------------TT-TT-G-G--G-GGG----G--A-A--G---A----------------------------------------C--------------------------AC---------------------------------------------------------…	Bacteria(100);Chloroflexi(100);Chloroflexi_c(100);Chloroflexales(100);FJ479330_f(98);FJ479330_f_unclassified(98);FJ479330_f_unclassified(98);
Otu0091	0	0	0	0	0	0	0	2	49	26	M03053_189_000000000-D2L8J_1_1101_19816_21477	.............................................T-G-G-G-G-AA--TA-TT--GG-A-C----AAT-G-G--GC----GA-A--A-G-C-C-T-G-A-T-C-CA--GC-A-A-T-GCC-G-C-G-T---G-A-G-T--GA--T-G--A-A-G-G-CC-----TT-AG-----G-G-T-----T-G-T--A---AA-G-C-TC-------------------------TT-TT-A-C--C-CGG----G--A-T--G---A----------------------------------------T--------------------------AA---------------------------------------------------------…	Bacteria(100);Proteobacteria(100);Alphaproteobacteria(100);Sphingomonadales(100);Sphingomonadaceae(100);Sphingomonadaceae_unclassified(100);Sphingomonadaceae_unclassified(100);
Otu0092	14	0	0	0	0	0	0	0	43	17	M03053_189_000000000-D2L8J_1_1101_22537_12887	.............................................C-A-G-G-G-AA--TC-TT--GC-G-C----AAT-G-G--GC----GA-A--A-G-C-C-T-G-A-C-G-CA--GC-A-A-C-GCC-G-C-G-T---G-G-G-G--GA--T-G--A-A-G-G-CC-----TT-CG-----G-G-T-----T-G-T--A---AA-C-C-CC-------------------------TT-TC-A-G--G-AGG----G--A-A--G---A----------------------------------------A--------------------------AT---------------------------------------------------------…	Bacteria(100);Actinobacteria(100);EU374107_c(100);EU374107_o(100);EU374093_f(100);EU374093_g(100);FJ542993_s(100);
Otu0093	15	30	23	0	0	0	0	1	0	4	M03053_189_000000000-D2L8J_1_1101_20283_3543	.............................................T-A-G-G-G-AA--TC-TT--GC-A-C----AAT-G-G--GC----GC-A--A-G-C-C-T-G-A-T-G-CA--GC-G-A-T-GCC-G-C-G-T---G-A-G-G--GA--T-G--A-A-G-G-CC-----TT-CG-----G-G-T-----T-G-T--A---AA-C-C-TC-------------------------TT-TC-G-A--C-AGG----G--A-A--G---AA-G--C-------C-A--C-G--G----------------G--------------------------------------------------T---C----A-------CC-----GT----GG---…	Bacteria(100);AF234118_p(100);AF234118_c(100);AF234118_o(100);EU132808_f(95);EU132808_g(95);EU132808_g_unclassified(68);
Otu0094	1	2	1	0	0	0	0	4	60	5	M03053_189_000000000-D2L8J_1_1102_13158_14313	.............................................T-G-A-G-G-AA--TC-TT--CC-G-C----AAT-G-G--GC----GA-A--A-G-C-C-T-G-A-C-G-GA--GC-G-A-C-ACC-G-C-G-T---G-G-G-G--GA--T-G--A-A-G-C-CC-----TTTCC-----G-G-G-----T-G-T--A---AA-C-C-CC-------------------------TG-TT-C-T--G-AGG----G--A-C--G---AA---------------------------------------A--------------------------TT----------------------T--------------------------------T-…	Bacteria(100);GN02(100);GN02_c(100);HM799117_o(100);HM799117_f(100);HM799117_f_unclassified(96);HM799117_f_unclassified(96);
Otu0095	0	0	0	0	0	0	0	0	72	0	M03053_189_000000000-D2L8J_1_1101_23794_6816	.............................................T-C-G-A-G-AA--TA-TT--CG-A-C----AAT-G-G--GC----GA-A--A-G-C-C-T-G-A-T-C-GA--GC-G-A-C-GCC-G-C-G-T---G-C-A-G--GA--A-G--A-A-G-C-TC-----TT-CG-----G-A-G-----T-G-T--A---AA-C-T-GC-------------------------TT-TT-G-C--C-ATG----G--A-A------AA---------------------------------------A--------------------------TT-------------------------------------------------------T-…	Bacteria(100);OD1(100);OD1_unclassified(100);OD1_unclassified(100);OD1_unclassified(100);OD1_unclassified(100);OD1_unclassified(100);
Otu0096	0	0	0	3	3	29	0	0	36	0	M03053_189_000000000-D2L8J_1_1101_24569_15694	.............................................T-A-A-G-G-AA--TA-TT--GG-A-C----AAT-G-G--GC----GG-G--A-G-C-C-T-G-A-T-C-CA--GC-C-A-T-GCC-G-C-G-T---G-C-A-G--GA--A-G--A-C-G-G-CC-C---TA-CG-----G-G-T-----T-G-T--A---AA-C-T-GC-------------------------TT-TT-G-T--A-CGG----G--A-A--T---AA-CCCC-C---C-G-G--T---------------------C--------------------------GT----------------------G---------------------TACCG-G-GG-C-…	Bacteria(100);Bacteroidetes(100);Sphingobacteria(100);Sphingobacteriales(100);Sphingobacteriaceae(53);Sphingobacteriaceae_unclassified(53);Sphingobacteriaceae_unclassified(53);
Otu0097	16	16	33	1	0	4	0	0	0	0	M03053_189_000000000-D2L8J_1_1101_14066_12134	.............................................T-C-G-A-G-AA--TC-TT--CC-G-C----AAT-G-G--GC----GA-A--A-G-C-C-T-G-A-C-G-GA--GC-G-A-C-ACC-G-C-G-T---G-C-A-G--GA--C-G--A-A-G-G-CC-----CT-CG-----G-G-T-----T-G-T--A---AA-C-T-GC-------------------------TG-TC-A-C--G-CTC----T--A-G--G---AA--TGC-C---A-T-G--T-C--G-T--------------G--------------------------AA----------------------T---A----------G-CG---G-CAT-G-GT-T-…	Bacteria(100);Planctomycetes(100);OM190_c(100);OM190_o(100);OM190_f(100);OM190_g(100);EU135195_s(92);
Otu0098	11	14	41	0	0	2	0	0	0	0	M03053_189_000000000-D2L8J_1_1101_22808_9928	.............................................T-G-G-G-G-AA--TC-TT--GC-G-C----AAT-G-G--GC----GA-A--A-G-C-C-T-G-A-C-G-CA--GC-C-A-T-GCC-G-C-G-T---G-A-A-T--GA--T-G--A-A-G-G-TC-----TT-AG-----G-A-T-----T-G-T--A---AA-G-T-TC-------------------------TT-TC-G-C--C-CGT----G--A-C--G---A----------------------------------------T--------------------------GA---------------------------------------------------------…	Bacteria(100);Proteobacteria(100);Alphaproteobacteria(100);Rhizobiales(100);Rhizomicrobium_f(100);FJ479296_g(100);FJ479296_g_unclassified(95);
Otu0099	0	0	0	0	0	0	0	0	68	0	M03053_189_000000000-D2L8J_1_1101_21513_4831	.............................................T-A-A-G-G-AA--TA-TT--GG-T-C----AAT-G-G--AC----GC-A--A-G-T-C-T-G-A-A-C-CA--GC-C-A-T-GCC-G-C-G-T---G-C-A-G--GA--T-G--A-A-A-G-CC-C---TA-CG-----G-G-T-----T-G-T--A---AA-C-T-GC-------------------------TT-TT-G-T--A-CGG----G--A-A--A---AA-ACCC-C---T-C-T--A---------------------C--------------------------GT----------------------G---------------------T-AGA-G-GG-C-…	Bacteria(100);Bacteroidetes(100);Sphingobacteria(100);Sphingobacteria_unclassified(100);Sphingobacteria_unclassified(100);Sphingobacteria_unclassified(100);Sphingobacteria_unclassified(100);
Otu0100	0	0	0	1	1	66	0	0	0	0	M03053_189_000000000-D2L8J_1_1101_17030_5854	.............................................T-C-G-A-G-AG--GC-TT--TG-G-C----AAT-G-G--GG----GA-A--A-C-C-C-T-G-A-C-C-AA--GC-G-A-C-GCC-G-C-G-T---G-G-A-G--GA--T-G--A-A-G-G-CC-----CT-TG-----G-G-T-----T-G-T--A---AA-C-T-CC-------------------------TT-TT-G-T--C-GGG----G--A-A--G---AA-ACGC-G---A-T-C--A-G--G-T--------------G--------------------------AA----------------------T---A----------A-TC---T-GGT-C-GT-T-…	Bacteria(100);WS3(100);GU302492_c(100);AM991194_o(100);AM991194_f(100);AM991194_g(100);AM991194_g_unclassified(74);
Otu0101	0	0	0	0	0	0	0	67	0	0	M03053_189_000000000-D2L8J_1_1101_12739_3736	.............................................T-G-G-G-G-AA--TC-TT--GC-G-C----AAT-G-G--GC----GA-A--A-G-C-C-T-G-A-C-G-CA--GC-C-A-T-GCC-G-C-G-T---G-A-A-T--GA--T-G--A-A-G-G-TC-----TT-AG-----G-A-T-----T-G-T--A---AA-A-T-TC-------------------------TT-TC-A-C--C-GGG----G--A-C--G---A----------------------------------------T--------------------------AA---------------------------------------------------------…	Bacteria(100);Proteobacteria(100);Alphaproteobacteria(100);Caulobacterales(100);Caulobacteraceae(100);Caulobacter(100);Caulobacter_unclassified(100);
Otu0102	1	0	0	0	0	0	0	0	65	0	M03053_189_000000000-D2L8J_1_1102_13991_9389	.............................................T-G-G-G-G-AA--TA-TT--GG-A-C----AAT-G-G--GC----GC-A--A-G-C-C-T-G-A-T-C-CA--GC-C-A-T-GCC-G-C-G-T---G-T-G-T--GA--A-G--A-A-G-G-CC-----TT-CG-----G-G-T-----T-G-T--A---AA-G-C-AC-------------------------TT-TT-G-T--T-GGG----G--A-A--G---AA--AAG-C---G-T-T--C-G--G-------------T--T--------------------------AA----------------------T---A----C-------CC---G-GGC-G-TT-C-…	Bacteria(100);Proteobacteria(100);Gammaproteobacteria(100);Xanthomonadales(100);Xanthomonadaceae(100);Lysobacter(100);Lysobacter_unclassified(100);
Otu0103	1	0	2	0	0	0	0	3	59	0	M03053_189_000000000-D2L8J_1_1101_18684_13981	.............................................T-C-G-A-G-AA--TA-TT--TG-G-C----AAT-G-G--GG----GA-A--A-C-C-C-T-G-A-C-C-AT--GC-G-A-C-GCC-G-C-G-T---G-C-A-G--GA--T-G--A-C-G-G-CC-----TT-CG-----G-G-T-----T-G-T--A---AA-C-T-GC-------------------------TG-TG-G-T--A-AGG----G--A-A--G---AATCG-CGG--------------------------------GCT-------------------TCGCGCC----------------------C-----------------------------GTC--…	Bacteria(100);Bacteria_unclassified(100);Bacteria_unclassified(100);Bacteria_unclassified(100);Bacteria_unclassified(100);Bacteria_unclassified(100);Bacteria_unclassified(100);
Otu0104	0	0	0	0	0	64	0	0	0	0	M03053_189_000000000-D2L8J_1_1101_9032_6165	.............................................T-G-A-G-G-AA--TC-TT--CC-A-C----AAT-G-G--GC----GA-A--A-G-C-C-T-G-A-T-G-GA--GC-A-A-C-TCC-G-C-G-T---G-C-A-G--GA--T-G--A-A-G-G-CC-----TT-CG-----G-G-T-----C-G-T--A---AA-C-T-GC-------------------------TT-TT-A-T--G-AGT----G--A-A--G---A----------------------------------------A--------------------------TA---------------------------------------------------------…	Bacteria(100);TM7(100);TM7_c(100);TM7_o(100);TM7_f(100);Saccharimonas(100);Saccharimonas_unclassified(100);
Otu0105	0	1	0	0	0	0	0	4	52	6	M03053_189_000000000-D2L8J_1_1101_18765_7023	.............................................T-G-G-G-G-AA--TA-TT--GC-A-C----AAT-G-G--GC----GC-A--A-G-C-C-T-G-A-T-G-CA--GC-G-A-C-GCC-G-C-G-T---G-A-G-G--GA--T-G--A-C-G-G-CC-----TT-CG-----G-G-T-----T-G-T--A---AA-C-C-TC-------------------------TT-TC-A-G--T-AGG----G--A-A--G---AA--GCCT---------------------------------T--------------------------CG----------------------G-----------------------------G----…	Bacteria(100);Actinobacteria(100);Actinobacteria_c(100);Micrococcales(100);Micrococcaceae(100);Arthrobacter(100);Arthrobacter_unclassified(100);
Otu0106	0	0	6	7	8	18	11	3	9	0	M03053_189_000000000-D2L8J_1_1101_24600_20404	.............................................T-G-G-G-G-AA--TT-TT--GC-G-C----AAT-G-G--GC----GA-A--A-G-C-C-T-G-A-C-G-CA--GC-A-A-C-GCC-G-C-G-T---G-T-G-T--GA--T-G--A-A-G-G-TC-----TT-CG-----G-A-T-----T-G-T--A---AA-G-C-AC-------------------------TT-TC-G-A--C-CGG----G--A-C--G---AA-A-AC-C---C-G-T--T-G--G-------------C--T--------------------------AA----------------------C---A----T-------CC---A-GCG-G--C-T-…	Bacteria(100);Proteobacteria(100);Deltaproteobacteria(100);Myxococcales(100);Myxococcaceae(78);Myxococcus(60);Myxococcus_unclassified(57);
Otu0107	17	18	27	0	0	0	0	0	0	0	M03053_189_000000000-D2L8J_1_1101_25139_15222	.............................................T-G-G-G-G-AA--TA-TT--GG-A-C----AAT-G-G--GC----GA-A--A-G-C-C-T-G-A-T-C-CA--GC-G-A-C-GCC-G-C-G-T---G-T-G-T--GA--A-G--A-A-G-G-CC-----TG-CG-----G-G-T-----T-G-T--A---AA-G-C-AC-------------------------TT-TC-G-A--T-GGG----A--A-C--G---AA--ATG-T---G-C-C--G-G--G-------------C--T--------------------------AA----------------------T---A----T-------CC---C-GGC-A-AG-C-…	Bacteria(100);Proteobacteria(100);Gammaproteobacteria(100);Steroidobacter_o(100);Steroidobacter_f(100);EF999376_g(100);JQ426854_s(100);
Otu0108	4	10	6	1	2	2	1	0	25	9	M03053_189_000000000-D2L8J_1_1101_15770_7731	.............................................T-G-A-G-G-AA--TA-TT--GC-A-C----AAT-G-G--AC----GC-A--A-G-T-C-T-G-A-T-G-CA--GC-A-A-C-GCC-G-C-G-T---G-G-A-G--GA--T-G--A-A-G-G-TC-----TT-TG-----G-A-T-----T-G-T--A---AA-C-T-CC-------------------------TT-TT-C-T--C-AGG----G--A-A--G---A----------------------------------------G--------------------------TG----------------------A----------------------------------…	Bacteria(100);Chloroflexi(100);Caldilineae(100);Caldilineales(100);Caldilineaceae(100);GQ263104_g(64);GQ263104_g_unclassified(57);
Otu0109	0	0	0	0	0	0	0	27	25	8	M03053_189_000000000-D2L8J_1_1101_17061_7958	.............................................T-G-G-G-G-AA--TC-TT--GG-A-C----AAT-G-G--GC----GC-A--A-G-C-C-T-G-A-T-C-CA--GC-C-A-T-GCC-G-C-G-T---G-A-G-T--GA--A-G--A-A-G-G-CC-----TT-AG-----G-G-T-----T-G-T--A---AA-G-C-TC-------------------------TT-TC-G-C--C-CGC----G--A-A--G---A----------------------------------------T--------------------------AA---------------------------------------------------------…	Bacteria(100);Proteobacteria(100);Alphaproteobacteria(100);Alphaproteobacteria_unclassified(100);Alphaproteobacteria_unclassified(100);Alphaproteobacteria_unclassified(100);Alphaproteobacteria_unclassified(100);
Otu0110	0	0	0	0	0	0	0	0	50	9	M03053_189_000000000-D2L8J_1_1101_18578_18929	.............................................T-A-A-G-G-AA--TA-TT--GC-G-C----AAT-G-G--GC----GA-A--A-G-C-C-T-G-A-C-G-CA--GC-G-A-C-GCC-G-C-G-T---G-G-G-G--GA--T-G--A-A-G-G-TC-----TT-CG-----G-A-T-----T-G-T--A---AA-C-C-CC-------------------------TT-TC-G-G--G-AGG----G--A-A--G---AT--GGA-A---C-G-G------------------------G--------------------------CA----------------------A-----------------------CCG-T-TC---…	Bacteria(100);Nitrospirae(100);Nitrospira_c(100);Nitrospirales(100);Nitrospiraceae(100);Nitrospira(100);GU359089_s(100);
Otu0111	0	0	0	0	0	0	0	19	39	0	M03053_189_000000000-D2L8J_1_1101_25625_6583	.............................................T-A-A-G-G-AA--TA-TT--GC-G-C----AAT-G-G--GC----GA-A--A-G-C-C-T-G-A-C-G-CA--GC-G-A-C-GCC-G-C-G-T---G-G-G-G--GA--T-G--A-A-G-G-TC-----TT-CG-----G-A-T-----T-G-T--A---AA-C-C-CC-------------------------TT-TC-G-G--G-AGG----G--A-A--G---AT--GGA-A---C-G-A------------------------G--------------------------CA----------------------A-----------------------TCG-T-TC---…	Bacteria(100);Nitrospirae(100);Nitrospira_c(100);Nitrospirales(100);Nitrospiraceae(100);Nitrospira(100);Nitrospira_unclassified(100);
Otu0112	19	11	15	2	0	6	0	2	3	0	M03053_189_000000000-D2L8J_1_1101_21551_8500	.............................................T-G-G-G-G-AA--TC-TT--GC-A-C----AAT-G-G--GC----GA-A--A-G-C-C-T-G-A-T-G-CA--GC-G-A-C-GCC-G-C-G-T---G-A-G-G--GA--T-G--A-A-G-G-CC-----TT-AG-----G-G-T-----T-G-T--A---AA-C-C-TC-------------------------TT-TC-A-G--C-AGG----G--A-C--G---AA--G-C----------------------------------G--------------------------AA----------------------A-----------------------------G----…	Bacteria(100);Actinobacteria(100);FJ478799_c(100);FJ478799_o(100);JF421206_f(87);JF421206_f_unclassified(87);JF421206_f_unclassified(87);
Otu0113	0	21	14	0	0	0	1	4	13	4	M03053_189_000000000-D2L8J_1_1101_23310_9874	.............................................C-A-G-G-G-AA--TT-TT--GC-G-C----AAT-G-G--GC----GA-A--A-G-C-C-T-G-A-C-G-CA--GC-A-A-C-GCC-G-C-G-T---G-G-G-G--GA--T-G--A-A-G-G-CC-----TT-CG-----G-G-T-----T-G-T--A---AA-C-C-CC-------------------------TT-TA-G-G--G-AGG----G--A-C--G---AA---------------------------------------A--------------------------------------------------T----------------------------------…	Bacteria(100);Actinobacteria(100);EU374107_c(100);EU374107_o(100);EU374093_f(100);EF540423_g(100);HQ864183_s(100);
Otu0114	0	0	0	0	0	57	0	0	0	0	M03053_189_000000000-D2L8J_1_1101_16237_2589	.............................................T-G-A-G-G-AA--TC-TT--CC-A-C----AAT-G-G--GC----GA-A--A-G-C-C-T-G-A-T-G-GA--GC-A-A-C-TCC-G-C-G-T---G-C-A-G--GA--T-G--A-A-G-G-CC-----TT-CG-----G-G-T-----C-G-T--A---AA-C-T-GC-------------------------TT-TT-A-T--G-AGT----G--A-A--G---A----------------------------------------A--------------------------TA---------------------------------------------------------…	Bacteria(100);TM7(100);TM7_c(100);TM7_o(100);TM7_f(100);Saccharimonas(100);AB511005_s(100);
Otu0115	54	0	0	0	0	0	0	0	0	1	M03053_189_000000000-D2L8J_1_1101_23930_9208	.............................................T-A-A-G-G-AA--TA-TT--GC-G-C----AAT-G-G--GC----GA-A--A-G-C-C-T-G-A-C-G-CA--GC-G-A-C-GCC-G-C-G-T---G-G-G-G--GA--T-G--A-A-G-G-TC-----TT-CG-----G-A-T-----T-G-T--A---AA-C-C-CC-------------------------TT-TC-G-G--G-AGG----G--A-A--G---AT--GGA-A---TGG-G------------------------G--------------------------TA----------------------AC----------------------CCA-T-TT---…	Bacteria(100);Nitrospirae(100);Nitrospira_c(100);Nitrospirales(100);Nitrospiraceae(100);Nitrospira(100);Nitrospira_unclassified(100);
Otu0116	2	4	5	1	10	11	4	0	12	4	M03053_189_000000000-D2L8J_1_1101_20666_6734	.............................................T-T-G-G-G-AA--TC-TT--GC-A-C----AAT-G-G--GG----GC-A--A-C-C-C-T-G-A-T-G-CA--GC-G-A-C-GCC-G-C-G-T---G-G-A-G--GA--C-G--A-A-G-G-AT-----TT-AG-----G-T-C-----T-G-T--A---AA-C-T-CC-------------------------TT-TT-G-C--C-AGG----A--A-A--G---A----------------------------------------C--------------------------TT----------------------A----------------------------------…	Bacteria(100);Armatimonadetes(100);Fimbriimonadia(100);Fimbriimonadales(100);Fimbriimonadaceae(100);Fimbriimonas(72);Fimbriimonas_unclassified(72);
Otu0117	10	0	2	0	0	0	0	12	29	0	M03053_189_000000000-D2L8J_1_1101_20877_5374	.............................................T-G-A-G-G-AA--TA-TT--GC-G-C----AAT-G-G--GC----GA-C--A-G-C-C-T-G-A-C-G-CA--GC-G-A-C-GCC-G-C-G-T---G-G-G-G--GA--T-G--A-A-G-G-TC-----TT-CG-----G-A-T-----T-G-T--A---AA-C-C-CC-------------------------TT-TC-G-G--G-AGG----G--A-A--G---AT--GGG-A---C-A-G------------------------G--------------------------CA----------------------A-----------------------CTG-T-TC---…	Bacteria(100);Nitrospirae(100);Nitrospira_c(100);Nitrospirales(100);Nitrospiraceae(100);Nitrospira(100);HE653822_s(100);
Otu0118	13	17	22	0	0	0	0	0	0	0	M03053_189_000000000-D2L8J_1_1101_22818_12996	.............................................T-G-G-G-G-AA--TA-TT--GC-A-C----AAT-G-G--GC----GC-A--A-G-C-C-T-G-A-T-G-CA--GC-G-A-C-GCC-G-C-G-T---G-G-G-G--GA--T-G--A-C-G-G-CC-----TT-CG-----G-G-T-----T-G-T--A---AA-C-C-TC-------------------------TT-TC-A-G--T-AGG----G--A-C--G---AA--G-C----------------------------------G--------------------------CA----------------------A-----------------------------G----…	Bacteria(100);Actinobacteria(100);Actinobacteria_c(100);Corynebacteriales(100);Mycobacteriaceae(100);Mycobacterium(100);Mycobacterium_unclassified(100);
Otu0119	0	0	0	0	0	52	0	0	0	0	M03053_189_000000000-D2L8J_1_1101_17327_5174	.............................................C-A-G-G-G-AA--TT-TT--GT-G-C----AAT-G-G--GC----GA-A--A-G-C-C-T-G-A-C-A-CA--GC-A-A-C-GCC-G-C-G-T---G-G-G-G--GA--T-G--A-A-G-G-CC-----TT-CG-----G-G-T-----T-G-T--A---AA-C-C-CC-------------------------TT-TT-G-G--G-A-G----G-------G----A----C----------------------------------G--------------------------AA----------------------A-----------------------------T----…	Bacteria(100);Actinobacteria(100);EU374107_c(100);EU374107_o(100);EU374093_f(100);EF540423_g(100);EF540423_g_unclassified(100);
Otu0120	6	13	33	0	0	0	0	0	0	0	M03053_189_000000000-D2L8J_1_1101_24614_9669	.............................................T-C-G-A-G-GA--TC-TT--TC-G-C----AAT-G-G--GG----GA-A--A-C-C-C-T-G-A-C-G-AA--GC-G-A-C-GCC-G-C-G-T---G-A-G-C--GA--T-G--A-A-G-G-CC-----TT-CG-----G-G-T-----C-G-T--A---AA-G-C-TC-------------------------TG-TC-A-C--G-AGG----G--A-A--G---AA-AAAG-T---T-T-G--A-A--G-T--------------G--------------------------AA----------------------T---A----------A-TT---T-CAG-A-TT-T-…	Bacteria(100);OP3(100);FP245539_c(100);FP245539_o(100);FP245539_f(100);AM902635_g(100);AM902635_s(100);
Otu0121	0	0	0	0	0	0	0	0	47	5	M03053_189_000000000-D2L8J_1_1101_26408_8235	.............................................T-C-G-A-G-AA--TA-TT--CC-A-C----AAT-G-G--GC----GA-A--A-G-C-C-T-G-A-T-G-GA--GC-G-A-C-GCC-G-C-G-T---G-C-A-G--GA--T-G--A-C-A-C-CC-----TT-CG-----G-G-G-----C-G-T--A---AA-C-T-GC-------------------------TT-TT-C-T--T--GG----G-------G-------A---------T-G--A------------------------------------------------A-----------------------G---C-----------------T--TC-G-G--C-…	Bacteria(100);OD1(100);FJ547054_c(100);FJ547054_c_unclassified(100);FJ547054_c_unclassified(100);FJ547054_c_unclassified(100);FJ547054_c_unclassified(100);
Otu0122	0	10	9	2	0	0	0	0	29	0	M03053_189_000000000-D2L8J_1_1101_19334_12062	.............................................T-A-A-C-G-AA--TC-TT--CC-G-C----AAT-G-G--GC----GC-A--A-G-C-C-T-G-A-C-G-GA--GC-A-A-T-GCC-G-C-G-T---G-C-A-G--GA--T-G--A-A-G-C-CC-----CT-CG-----G-G-G-----T-G-T--A---AA-C-T-GC-------------------------TG-TC-A-G--G-GTT----T--A-C--C---A-------------------------------------A--C--------------------------GC----------------------C---A------------------------------…	Bacteria(100);Planctomycetes(100);Phycisphaerae(100);Phycisphaerales(100);Phycisphaeraceae(100);Phycisphaeraceae_unclassified(78);Phycisphaeraceae_unclassified(78);
Otu0123	0	0	0	0	0	0	0	9	40	0	M03053_189_000000000-D2L8J_1_1101_23449_5285	.............................................C-A-A-G-G-AA--TT-TT--CC-A-C----AAT-G-G--GC----GC-A--A-G-C-C-T-G-A-T-G-GA--GC-A-A-C-GCC-G-C-G-T---G-G-G-G--GA--T-G--A-C-G-C-AC-----TT-CG-----G-T-G-----T-G-T--A---AA-C-C-CC-------------------------TT-TT-C-G--A-GGG----G--A-C--G---A-------------------------------------A--G--------------------------GC----------------------A---A------------------------------…	Bacteria(100);Chloroflexi(100);Thermomicrobia(100);GQ263151_o(100);GQ263151_f(100);AY921935_g(100);EU979025_s(100);
Otu0124	33	9	6	0	0	0	0	1	0	0	M03053_189_000000000-D2L8J_1_1101_23424_7884	.............................................T-A-G-G-G-AA--TC-TT--GC-G-C----AAT-G-G--GC----GA-A--A-G-C-C-T-G-A-C-G-CA--GC-C-A-T-GCC-G-C-G-T---G-A-A-T--GA--T-G--A-A-G-G-TC-----TT-AG-----G-A-T-----T-G-T--A---AA-A-T-TC-------------------------TT-TC-A-C--C-GGG----G--A-A--G---A----------------------------------------T--------------------------AA---------------------------------------------------------…	Bacteria(100);Proteobacteria(100);Alphaproteobacteria(100);Caulobacterales(100);Caulobacteraceae(100);Phenylobacterium(100);Phenylobacterium_unclassified(100);
Otu0125	0	0	0	8	11	13	6	5	5	0	M03053_189_000000000-D2L8J_1_1101_24629_9024	.............................................T-G-G-G-G-AA--TT-TT--GG-G-C----AAT-G-G--CC----GA-A--A-G-G-C-T-G-A-C-C-CA--GC-G-A-C-GCC-G-C-G-T---G-C-G-G--GA--G-G--A-C-G-C-CC-----TT-CG-----G-G-G-----T-G-T--A---AA-C-C-GC-------------------------TG-TC-A-G--G-GGG----G--A-C--G---AA-AGAC-T---C-A-T--G-C--G-G-----------G-----------------------------AA----------------------T---A----------C-TG---C-ATG-G-GA-G-…	Bacteria(100);Gemmatimonadetes(100);GU568020_c(100);GQ263235_o(100);GQ263235_f(100);EU193060_g(55);EU193060_g_unclassified(55);
Otu0126	0	0	0	0	0	0	0	0	41	6	M03053_189_000000000-D2L8J_1_1101_20215_2558	.............................................T-A-G-G-G-AA--TT-TT--CC-G-C----AAT-G-G--GC----GA-A--A-G-C-C-T-G-A-C-G-GA--GC-A-A-T-GCC-G-C-G-T---G-A-G-G--GA--A-G--A-A-G-G-TC-----TT-CG-----G-A-T-----C-G-T--A---AA-C-C-TCTT--------------TCGTCCGGGAAGAAAG-C--G-GGAG---GC-A-A--GA--AAC--------------------------------------G----------------------GTCTTT--------------------------C----------------------------GT…	Bacteria(100);DQ499300_p(100);DQ499300_c(100);EU134912_o(100);EF516622_f(100);EF516622_g(100);EF516622_s(100);
Otu0127	0	0	0	0	0	1	0	0	1	45	M03053_189_000000000-D2L8J_1_1101_23155_13574	.............................................T-G-G-G-G-AA--TA-TT--GC-A-C----AAT-G-G--GC----GG-A--A-G-C-C-T-G-A-T-G-CA--GC-A-A-C-GCC-G-C-G-T---G-C-G-G--GA--T-G--A-C-G-G-CC-----TT-CG-----G-G-T-----T-G-T--A---AA-C-C-GC-------------------------TT-TC-G-C--C-TGT----G--A-C--G---AA--G-C----------------------------------G--------------------------TG----------------------A-----------------------------G----…	Bacteria(100);Actinobacteria(100);Actinobacteria_c(100);Propionibacteriales(100);Propionibacteriaceae(100);Propionibacterium(100);Propionibacterium_acnes(100);
Otu0128	0	0	0	0	3	0	4	0	39	0	M03053_189_000000000-D2L8J_1_1101_17363_8523	.............................................T-A-A-G-G-AA--TA-TT--GG-T-C----AAT-G-G--AG----GC-A--A-C-T-C-T-G-A-A-C-CA--GC-C-A-T-GCC-G-C-G-T---G-C-A-G--GA--A-G--A-A-G-G-CC-T---TA-TG-----G-G-T-----T-G-T--A---AA-C-T-GC-------------------------TT-TT-G-T--A-CGG----G--A-A--T---AA-ACCT-T---C-C-G--A---------------------C--------------------------GT----------------------G---------------------T-CGG-G-AG-C-…	Bacteria(100);Bacteroidetes(100);Bacteroidetes_unclassified(100);Bacteroidetes_unclassified(100);Bacteroidetes_unclassified(100);Bacteroidetes_unclassified(100);Bacteroidetes_unclassified(100);
Otu0129	0	0	0	0	0	46	0	0	0	0	M03053_189_000000000-D2L8J_1_1101_17330_10246	.............................................T-G-G-G-G-AA--TC-TT--GC-G-C----AAT-G-G--GC----GA-A--A-G-C-C-T-G-A-C-G-CA--GC-G-A-C-GCC-G-C-G-T---G-C-G-G--GA--A-G--A-A-G-G-CC-----TT-CG-----G-G-T-----T-G-T--A---AA-C-C-GC-------------------------TT-TC-A-G--G-AGG----G--A-C--G---AA--GCC-A---C-T-C--A-G--G-------------T--T--------------------------AA----------------------T---A----G-------CC---G--AG-A-GG-G-…	Bacteria(100);Actinobacteria(100);Rubrobacteria(100);Gaiellales(100);Gaiellaceae(100);Gaiella(100);GQ263082_s(100);
Otu0130	2	0	14	0	0	25	5	0	0	0	M03053_189_000000000-D2L8J_1_1101_24014_8664	.............................................T-G-G-G-G-AA--TA-TT--GG-A-C----AAT-G-G--GC----GA-A--A-G-C-C-T-G-A-T-C-CA--GC-G-A-C-GCC-G-C-G-T---G-T-G-T--GA--A-G--A-A-G-G-CC-----TG-CG-----G-G-T-----T-G-T--A---AA-G-C-AC-------------------------TT-TC-G-A--T-GGG----A--A-C--G---AA--ATG-T---G-C-C--G-G--G-------------C--T--------------------------AA----------------------T---A----C-------CC---C-GGT-A-AG-C-…	Bacteria(100);Proteobacteria(100);Gammaproteobacteria(100);Steroidobacter_o(100);Steroidobacter_f(100);FN554396_g(66);FN554396_g_unclassified(61);
Otu0131	6	16	21	0	0	0	2	0	0	0	M03053_189_000000000-D2L8J_1_1101_22761_20561	.............................................T-A-G-G-G-AA--TA-TT--GC-G-C----AAT-G-G--GG----GA-A--A-C-C-C-T-G-A-C-G-CA--GC-G-A-C-GCC-G-C-G-T---G-A-G-C--GA--T-G--A-A-G-G-AC-----TT-CG-----G-T-T-----C-G-T--A---AA-G-C-TC-------------------------TG-TC-G-C--A-GGG----G--A-A--T---A-------------------------------------A--T--------------------------AC---------------------------------------------------------…	Bacteria(100);Proteobacteria(100);Deltaproteobacteria(100);Bdellovibrionales(100);Bdellovibrionaceae(100);Bdellovibrio(78);Bdellovibrio_unclassified(78);
Otu0132	0	0	2	0	0	0	0	0	43	0	M03053_189_000000000-D2L8J_1_1101_21582_3375	.............................................T-A-G-G-G-AA--TA-TT--GG-A-C----AAT-G-G--GC----GA-A--A-G-C-C-T-G-A-T-C-CA--GC-G-A-C-GCC-G-C-G-T---G-C-G-G--GA--T-G--A-A-G-G-CC-----TT-CG-----G-G-T-----T-G-T--A---AA-C-C-GC-------------------------TT-TT-G-C--C-TGG----G--A-A--C---AA------------------------------------------------------------------TT----------------------T-----------------------------T----…	Bacteria(100);MATCR(100);MATCR_c(100);AM991231_o(100);AM997374_f(100);AM997374_g(100);AM997374_s(100);
Otu0133	0	0	0	0	0	44	0	0	0	0	M03053_189_000000000-D2L8J_1_1101_17627_9757	.............................................T-G-G-G-G-AA--TC-TT--GC-G-C----AAT-G-G--GC----GA-A--A-G-C-C-T-G-A-C-G-CA--GC-G-A-C-GCC-G-C-G-T---G-C-G-G--GA--A-G--A-A-G-G-CC-----TT-CG-----G-G-T-----T-G-T--A---AA-C-C-GC-------------------------TT-TC-A-G--G-AGG----G--A-C--G---AA--GCC-A---C-T-C--G-G--G-------------T--T--------------------------AA----------------------T---A----G-------CC---C--AG-A-GG-G-…	Bacteria(100);Actinobacteria(100);Rubrobacteria(100);Gaiellales(100);Gaiellaceae(100);Gaiella(100);Gaiella_unclassified(100);
Otu0134	2	0	0	0	0	0	0	0	39	2	M03053_189_000000000-D2L8J_1_1101_25368_12287	.............................................T-G-G-G-G-AA--TT-TT--GG-A-C----AAT-G-G--GG----GC-A--A-C-C-C-T-G-A-T-C-CA--GC-C-A-T-GCC-G-C-G-T---G-T-G-T--GA--A-G--A-A-G-G-CC-----TT-CG-----G-G-T-----T-G-T--A---AA-G-C-AC-------------------------TT-TC-G-G--A-CGG----A--A-C--G---AA--ATC-G---C-G-C--G-G--G-------------T--T--------------------------AA----------------------C---A----G-------CC---C-GCG-T-GG-A-…	Bacteria(100);Proteobacteria(100);Betaproteobacteria(100);EU786132_o(100);EU786132_f(100);EU786132_g(100);EU786132_s(100);
Otu0135	4	4	2	2	10	15	5	1	0	0	M03053_189_000000000-D2L8J_1_1102_12185_11353	.............................................T-A-A-G-G-AA--TA-TT--GG-A-C----AAT-G-C--CC----GC-A--A-G-G-G-T-G-A-T-C-CA--GC-C-A-T-GCC-G-C-G-T---G-C-A-G--GA--A-G--A-C-G-G-CC-C---TA-TG-----G-G-T-----T-G-T--A---AA-C-T-GC-------------------------TT-TT-G-C--A-CCA----G--G-G--A---AA-ACCC-T---C-G-C--T---------------------C--------------------------GT----------------------G---------------------A-GCG-A-GG-C-…	Bacteria(100);Bacteroidetes(100);Sphingobacteria(100);HQ178786_o(100);HQ178786_f(100);HQ178786_g(100);HQ178786_g_unclassified(82);
Otu0136	0	0	0	0	1	0	0	0	29	13	M03053_189_000000000-D2L8J_1_1101_18764_10767	.............................................T-G-G-G-G-AA--TA-TT--GG-A-C----AAT-G-G--GC----GA-A--A-G-C-C-T-G-A-T-C-CA--GC-G-A-C-GCC-G-C-G-T---G-G-G-T--GA--A-G--A-A-G-G-CC-----TT-CG-----G-G-T-----T-G-T--A---AA-G-C-CC-------------------------TT-TA-A-G--C-CGG----G--A-C--G---AA--AAA-A---T-C-G--G-C--G-------------A--T--------------------------AA----------------------C---A----T-------CG---C-CGG-T--C-T-…	Bacteria(100);Proteobacteria(100);Gammaproteobacteria(100);Solimonas_o(100);Solimonas_f(100);AB179503_g(100);AB179503_g_unclassified(100);
Otu0137	8	16	6	0	0	6	0	0	2	5	M03053_189_000000000-D2L8J_1_1101_24100_17530	.............................................T-A-G-G-G-GA--TC-TT--GG-A-C----AAT-G-G--GC----GA-A--A-G-C-C-T-G-A-T-C-CA--GC-G-A-C-GCC-G-C-G-T---G-G-G-G--GA--C-G--A-A-G-G-CC-----TT-CG-----G-G-T-----T-G-T--A---AA-C-C-CC-------------------------TG-TT-G-T--T--GG----G--A--------AA---GA-A---G-C-C--G-G--G-------------C--T--------------------------------------------------T---C----G-------CC---C-----G--G---…	Bacteria(100);AF234118_p(100);EU132452_c(100);EU132452_o(100);EU132452_f(100);EU132452_g(91);EU132452_s(73);
Otu0138	0	36	7	0	0	0	0	0	0	0	M03053_189_000000000-D2L8J_1_1102_4252_18894	.............................................C-A-G-G-G-AA--TC-TT--GC-G-C----AAT-G-G--GC----GA-A--A-G-C-C-T-G-A-C-G-CA--GC-A-A-C-GCC-G-C-G-T---G-G-G-G--GA--T-G--A-A-G-G-CC-----TT-CG-----G-G-T-----T-G-T--A---AA-C-C-CC-------------------------TT-TC-A-G--G-AGG----G--A-A--G---A----------------------------------------A--------------------------AT---------------------------------------------------------…	Bacteria(100);Actinobacteria(100);EU374107_c(100);EU374107_o(100);EU374093_f(100);EU374093_g(100);FJ542993_s(100);
Otu0139	0	14	14	0	0	9	0	0	0	5	M03053_189_000000000-D2L8J_1_1101_21288_8850	.............................................T-A-G-G-G-AA--TA-TT--GC-A-C----AAT-G-G--GC----GA-A--A-G-C-C-T-G-A-T-G-CA--GC-A-A-C-GCC-G-C-G-T---G-C-G-C--GA--T-G--A-A-G-G-CC-----TT-CG-----G-G-T-----C-G-T--A---AA-G-C-GC-------------------------TT-TT-C-G--G-GGG----G--A-T--G---A----------------------------------------G--------------------------AA----------------------A----------------------------------…	Bacteria(100);Chloroflexi(100);Anaerolineae(100);Anaerolinaeles(100);FJ455877_f(67);EU266881_g(67);JQ086821_s(67);
Otu0140	0	0	0	0	0	0	0	1	29	12	M03053_189_000000000-D2L8J_1_1101_15467_6624	.............................................T-T-A-G-G-AA--TA-TT--GG-A-C----AAT-G-G--GC----GA-A--A-G-C-C-T-G-A-T-C-CA--GC-G-A-C-GCC-G-C-G-T---G-G-A-G--GA--A-G--A-C-G-G-TC-----TT-CG-----G-A-T-----T-G-T--A---AA-C-T-CC-------------------------TT-TT-G-C--T-GAT----G--A-A--C---A----------------------------------------A--------------------------TT----------------------T---C------------------------------…	Bacteria(100);MATCR(100);MATCR_c(100);MATCR_c_unclassified(100);MATCR_c_unclassified(100);MATCR_c_unclassified(100);MATCR_c_unclassified(100);
Otu0141	0	0	0	0	0	0	0	0	42	0	M03053_189_000000000-D2L8J_1_1101_15307_5149	.............................................T-G-G-G-G-AA--TA-TT--GG-A-C----AAT-G-G--GC----GC-A--A-G-C-C-T-G-A-T-C-CA--GC-C-A-T-ACC-G-C-G-T---G-G-G-T--GA--A-G--A-A-G-G-CC-----TT-CG-----G-G-T-----T-G-T--A---AA-G-C-CC-------------------------TT-TT-G-T--T-GGG----A--A-A--G---AA--ATC-C---T-G-C--C-G--G-------------T--T--------------------------AA----------------------T---A----A-------CC---A-GTA-G-GG-A-…	Bacteria(100);Proteobacteria(100);Gammaproteobacteria(100);Xanthomonadales(100);Xanthomonadaceae(100);Pseudoxanthomonas(100);Pseudoxanthomonas_unclassified(100);
Otu0142	12	0	28	0	0	0	0	2	0	0	M03053_189_000000000-D2L8J_1_1101_18515_13278	.............................................T-C-G-G-G-AA--TT-TT--GG-G-C----AAT-G-G--GC----GA-A--A-G-C-C-T-G-A-C-C-CA--GC-A-A-C-GCC-G-C-G-T---G-A-G-G--GA--T-G--A-A-G-G-CC-----TT-CG-----G-G-T-----C-G-T--A---AA-C-C-TC-------------------------TG-TC-G-G--G-AGG----G--G-C--G---AA-AGGC-G---C-G-C--G-G--G-------------T--G--------------------------AA----------------------C---A----A-------TC---C-GCG-T-AC-T-…	Bacteria(100);Proteobacteria(100);Deltaproteobacteria(100);EU617842_o(100);EU617842_f(100);EU617842_f_unclassified(100);EU617842_f_unclassified(100);
Otu0143	41	0	0	0	0	0	0	0	0	0	M03053_189_000000000-D2L8J_1_1101_24850_6645	.............................................T-G-G-G-G-AA--TA-TT--GC-G-C----AAT-G-G--AC----GA-A--A-G-T-C-T-G-A-C-G-CA--GC-A-A-C-GCC-G-C-G-T---G-A-G-G--GA--T-G--A-C-G-G-CC-----TT-CG-----G-G-T-----T-G-T--A---AA-C-C-TC-------------------------TT-TC-A-G--C-AGG----G--A-C--G---AA--G-C----------------------------------G--------------------------AG----------------------A-----------------------------G----…	Bacteria(100);Actinobacteria(100);Actinobacteria_c(100);Propionibacteriales(100);Nocardioidaceae(100);Kribbella(100);Kribbella_unclassified(100);
Otu0144	11	8	21	0	0	1	0	0	0	0	M03053_189_000000000-D2L8J_1_1101_22397_10239	.............................................T-C-G-A-G-AA--TC-TT--TG-G-C----AAT-G-G--GC----GA-A--A-G-C-C-T-G-A-C-C-AT--GC-G-A-C-GCC-G-C-G-T---G-C-G-G--GA--T-G--A-A-G-G-CC-----TT-CG-----G-G-T-----C-G-T--A---AA-C-C-GC-------------------------TG-TC-G-C--G-AGG----G--A-C--G---AA--GTCTC---G-C-T--G-G--G-C--------------G--------------------------AA----------------------C---A----------G-CC---T-CGCGG-GA-T-…	Bacteria(100);OP3(100);AY373410_c(100);EU937894_o(100);EU937894_f(100);EU134909_g(83);EU134909_s(83);
Otu0145	0	0	0	0	0	0	0	0	41	0	M03053_189_000000000-D2L8J_1_1101_24936_11849	.............................................T-G-G-G-G-AA--TA-TT--GG-A-C----AAT-G-G--GC----GC-A--A-G-C-C-T-G-A-T-C-CA--GC-C-A-T-GCC-G-C-G-T---G-T-G-T--GA--A-G--A-A-G-G-CC-----TT-CG-----G-G-T-----T-G-T--A---AA-G-C-AC-------------------------TT-TT-G-T--C-CGG----A--A-A--G---AA--AAG-C---A-T-C--G-G--G-------------T--T--------------------------AA----------------------T---A----A-------CC---T-GGT-G-TC-A-…	Bacteria(100);Proteobacteria(100);Gammaproteobacteria(100);Xanthomonadales(100);Xanthomonadaceae(100);Lysobacter(100);Lysobacter_unclassified(100);
Otu0146	6	6	0	0	0	17	0	3	4	5	M03053_189_000000000-D2L8J_1_1101_24166_6621	.............................................T-G-G-G-G-AA--TA-TT--GG-G-C----AAT-G-G--GC----GA-A--A-G-C-C-T-G-A-C-C-CA--GC-G-A-C-GCC-G-C-G-T---G-G-G-G--GA--T-G--A-A-G-G-CC-----TT-CG-----G-G-T-----C-G-T--A---AA-C-C-CT-------------------------TG-TC-G-G--G-AGG----G--A-C--G---AT-GGGT-C---T-G-T--G-A--G-------------C--T--------------------------AA----------------------T---A----C-------CT---C-ACA-G-AC-T-…	Bacteria(100);Proteobacteria(100);Deltaproteobacteria(100);AF269002_o(100);AF269002_f(100);EF494370_g(100);HM187070_s(100);
Otu0147	0	0	0	2	0	0	0	0	38	0	M03053_189_000000000-D2L8J_1_1102_17079_6658	.............................................T-G-G-G-G-AA--TA-TT--GG-A-C----AAT-G-G--GC----GC-A--A-G-C-C-T-G-A-T-C-CA--GC-C-A-T-GCC-G-C-G-T---G-T-G-T--GA--A-G--A-A-G-G-CC-----TT-CG-----G-G-T-----T-G-T--A---AA-G-C-AC-------------------------TT-TT-G-T--T-CGG----G--A-A--G---AA--AAG-C---A-T-C--G-G--G-------------T--T--------------------------AA----------------------T---A----A-------CC---T-GGT-G-TC-A-…	Bacteria(100);Proteobacteria(100);Gammaproteobacteria(100);Xanthomonadales(100);Xanthomonadaceae(100);Lysobacter(100);Lysobacter_unclassified(100);
Otu0148	0	0	0	9	13	16	2	0	0	0	M03053_189_000000000-D2L8J_1_1101_24206_18581	.............................................T-G-G-G-G-AA--TT-TT--GG-A-C----AAT-G-G--GG----GC-A--A-C-C-C-T-G-A-T-C-CA--GC-C-A-T-GCC-G-C-G-T---G-T-G-T--GA--A-G--A-A-G-G-CC-----TT-CG-----G-G-T-----T-G-T--A---AA-G-C-AC-------------------------TT-TC-G-G--C-CGG----A--A-C--G---AA--ATC-G---C-G-C--G-A--T-------------C--T--------------------------AA----------------------T---A----A-------GT---C-GCG-T-GG-A-…	Bacteria(100);Proteobacteria(100);Betaproteobacteria(100);EU786132_o(100);EU786132_f(100);EU786132_g(100);HQ864099_s(100);
Otu0149	3	4	18	1	0	9	3	0	0	2	M03053_189_000000000-D2L8J_1_1101_22854_19492	.............................................T-G-G-G-G-AA--TA-TT--GG-A-C----AAT-G-G--GC----GC-A--A-G-C-C-T-G-A-T-C-CA--GC-C-A-C-GCC-G-C-G-T---G-A-G-T--GA--T-G--A-A-G-G-CC-----TT-CG-----G-G-T-----C-G-T--A---AA-G-C-TC-------------------------TG-TG-G-G--G-AGG----G--A-C--G---AA-CCGC-T---G-A-A--C-G----------------T--T--------------------------CA----------------------T---A----G--------C---G-TGC-A-GC-A-…	Bacteria(100);Proteobacteria(100);Deltaproteobacteria(100);Myxococcales(100);Haliangiaceae(100);EU589248_g(68);EU589248_g_unclassified(68);
Otu0150	0	0	0	0	22	18	0	0	0	0	M03053_189_000000000-D2L8J_1_1101_26625_18917	.............................................T-G-G-G-G-AA--TA-TT--GG-A-C----AAT-G-G--GC----GA-A--A-G-C-C-T-G-A-T-C-CA--GC-A-A-T-GCC-G-C-G-T---G-A-G-T--GA--T-G--A-A-G-G-CC-----TT-AG-----G-G-T-----T-G-T--A---AA-G-C-TC-------------------------TT-TT-A-C--C-CGG----G--A-T--G---A----------------------------------------T--------------------------AA---------------------------------------------------------…	Bacteria(100);Proteobacteria(100);Alphaproteobacteria(100);Sphingomonadales(100);Sphingomonadaceae(100);Sphingomonas(100);Sphingomonas_unclassified(100);
Otu0151	1	0	0	0	0	38	0	0	1	0	M03053_189_000000000-D2L8J_1_1101_20782_14049	.............................................T-G-G-G-G-AA--TC-TT--GC-G-C----AAT-G-G--GC----GA-A--A-G-C-C-T-G-A-C-G-CA--GC-A-A-C-GCC-G-C-G-T---G-G-A-G--GA--T-G--A-A-G-G-CC-----CT-TG-----G-G-T-----T-G-T--A---AA-C-T-CC-------------------------TG-TC-G-G--C-TGG----G--A-A--G---AA-ATCG-C---A-C-G--G-T--G-------------C--T--------------------------CA----------------------T---A----C-------CA---C-CGT-G-CG-T-…	Bacteria(100);Acidobacteria(100);AB240310_c(100);AB240310_o(100);AB240310_f(100);AB240310_g(100);AB240310_g_unclassified(100);
Otu0152	0	0	0	0	13	17	9	0	0	0	M03053_189_000000000-D2L8J_1_1101_25713_10430	.............................................T-G-G-G-G-AA--TC-TT--GC-G-C----AAT-G-G--GC----GA-A--A-G-C-C-T-G-A-C-G-CA--GC-G-A-C-GCC-G-C-G-T---G-C-G-G--GA--A-G--A-A-G-G-CC-----TT-CG-----G-G-T-----T-G-T--A---AA-C-C-GC-------------------------TT-TC-A-G--G-AGG----G--A-C--G---AA--GCC-A---C-T-C--G-G--G-------------T--T--------------------------AA----------------------T---A----C-------CC---C--AG-A-GG-G-…	Bacteria(100);Actinobacteria(100);Rubrobacteria(100);Gaiellales(100);Gaiellaceae(100);Gaiella(100);Gaiella_unclassified(100);
Otu0153	0	34	5	0	0	0	0	0	0	0	M03053_189_000000000-D2L8J_1_1101_23193_8363	.............................................T-C-G-A-G-AA--TC-TT--TC-G-C----AAT-G-G--GC----GCAA--A-G-C-C-T-G-A-C-G-AA--GC-G-A-C-GCC-G-T-G-T---G-A-G-C--GA--A-G--A-A-G-G-CC-----TT-CG-----G-G-T-----T-G-T--A---AA-G-C-TC-------------------------TT-TC-G-C--T-AGG----G--A-A--C---AA--GAA-A---G-G-C--A-C--T-------------G--T--------------------------AA----------------------C---A----T-------AG---T-GCC-A-AT-T-…	Bacteria(100);Chlamydiae(100);Chlamydiae_c(100);Chlamydiales(100);EU363464_f(100);EU363464_g(100);DQ444409_s(88);
Otu0154	13	11	14	0	0	0	0	0	0	1	M03053_189_000000000-D2L8J_1_1101_19201_17530	.............................................T-C-G-G-G-AA--TT-TT--GG-G-C----AAT-G-G--GC----GA-A--A-G-C-C-T-G-A-C-C-CA--GC-A-A-C-GCC-G-C-G-T---G-A-G-G--GA--T-G--A-A-G-G-CC-----TT-CG-----G-G-T-----C-G-T--A---AA-C-C-TC-------------------------TG-TC-G-G--G-AGG----G--A-C--G---AA-AGGT-C---G-G-C--G-G--T-------------C--G--------------------------AA----------------------T---A----G-------GC---C-GAA-G-GC-T-…	Bacteria(100);Proteobacteria(100);Deltaproteobacteria(100);EU617842_o(100);EU617842_f(100);AM991259_g(100);JF265699_s(100);
Otu0155	2	7	7	0	0	11	0	0	11	0	M03053_189_000000000-D2L8J_1_1101_17372_10311	.............................................T-C-G-A-G-AA--TC-TT--CC-A-C----AAT-G-G--GC----GA-A--A-G-C-C-T-G-A-T-G-GA--GC-G-A-C-GTC-G-C-G-T---G-A-T-G--GA--C-G--A-A-G-T-GC-----TT-CG-----G-C-A-----C-G-T--A---AA-C-A-TC-------------------------TT-TT-A-T--G-TGG----G--A-C--G---AA---------------------------------------A--------------------------TT--------------------------A----------------------------T-…	Bacteria(100);OD1(100);FJ547054_c(100);AB504963_o(100);EF516471_f(100);AY532578_g(72);AY532578_g_unclassified(72);
Otu0156	0	0	0	3	1	34	0	0	0	0	M03053_189_000000000-D2L8J_1_1102_12200_10780	.............................................T-G-G-G-G-AA--TT-TT--GG-A-C----AAT-G-G--GC----GA-A--A-G-C-C-T-G-A-T-C-CA--GC-C-A-T-GCC-G-C-G-T---G-A-G-T--GA--A-G--A-A-G-G-CC-----TT-CG-----G-G-T-----T-G-T--A---AA-G-C-TC-------------------------TT-TC-G-G--C-CGG----G--A-A--G---AA--ATC-G---G-C-G--A-G--G-------------T--G--------------------------AA----------------------T---A----G-------CC---T-CGC-T-GG-A-…	Bacteria(100);Proteobacteria(100);Betaproteobacteria(100);Betaproteobacteria_unclassified(100);Betaproteobacteria_unclassified(100);Betaproteobacteria_unclassified(100);Betaproteobacteria_unclassified(100);
Otu0157	2	1	5	3	4	12	0	0	11	0	M03053_189_000000000-D2L8J_1_1102_11399_12159	.............................................C-G-A-C-G-AA--TC-TT--CC-G-C----AAT-G-G--GC----GC-A--A-G-C-C-T-G-A-C-G-GA--GC-G-A-C-GCC-G-C-G-T---G-T-G-G--GA--T-G--A-A-G-CGCC-----TT-CG-----G-C-G-----T-G-T--A---AA-C-C-AC-------------------------TG-TC-A-A--G-GGG----T--A----G---A-------------------------------------A--C--------------------------CA--------------------------A------------------------------…	Bacteria(100);Planctomycetes(100);Phycisphaerae(100);Phycisphaerales(100);FJ936783_f(100);AF445645_g(74);AF445645_g_unclassified(74);
Otu0158	0	0	0	0	0	0	0	0	38	0	M03053_189_000000000-D2L8J_1_1101_21632_6124	.............................................T-A-G-G-G-AA--TT-TT--GC-G-C----AAT-G-G--GC----GA-A--A-GCC---T-G-A-C-G-CA--GC-A-A-T-GCC-G-C-G-T---G-T-A-G--G---A-A--G-AAG-C-TT-----TT-TG-----G-A-G-----T-G-T--A---AA-C-T-AC-------------------------TG-TC-G-G--T-GGG----G--A-A--A---A-------------------------------------A--G--------------------------AA----------------------AG---------------------------------…	Bacteria(100);Cyanobacteria(100);Vampirovibrio_c(100);Vampirovibrio_o(100);FJ810552_f(100);FJ810552_g(100);FJ810552_g_unclassified(100);
Otu0159	0	0	0	0	0	36	1	0	0	0	M03053_189_000000000-D2L8J_1_1102_8482_14030	.............................................T-G-G-G-G-AA--TA-TT--GG-A-C----AAT-G-G--GC----GC-A--A-G-C-C-T-G-A-T-C-CA--GC-A-A-C-GCC-G-C-G-T---G-A-G-G--GA--T-G--A-C-G-G-CC-----TT-CG-----G-G-T-----T-G-T--A---AA-C-C-TC-------------------------TT-TC-A-G--C-AGG----G--A-C--G---AA--G-C----------------------------------G--------------------------AA----------------------A-----------------------------G----…	Bacteria(100);Actinobacteria(100);Actinobacteria_c(100);Propionibacteriales(100);Nocardioidaceae(100);Aeromicrobium(100);Aeromicrobium_unclassified(100);
Otu0160	0	0	0	0	0	37	0	0	0	0	M03053_189_000000000-D2L8J_1_1101_18347_6548	.............................................T-G-G-G-G-AA--TC-TT--GC-G-C----AAT-G-G--GC----GA-A--A-G-C-C-T-G-A-C-G-CA--GC-G-A-C-GCC-G-C-G-T---G-G-G-G--GA--C-G--A-A-G-G-CC-----TT-CG-----G-G-T-----T-G-T--A---AA-C-C-CC-------------------------TG-TC-G-G--G-CGG----A--A-C--G---AA-TCCC-C---C-G-A--G-G--A-------------C--G--------------------------AA----------------------T---A----C-------TC---C-TCG-G-GG-T-…	Bacteria(100);Nitrospirae(100);Nitrospira_c(100);Methylomirabilis_o(100);Methylomirabilis_f(100);JF747650_g(100);EU335206_s(100);
Otu0161	0	0	0	0	1	35	0	0	0	0	M03053_189_000000000-D2L8J_1_1101_23584_9190	.............................................T-G-G-G-G-AA--TC-TT--GC-G-C----AAT-G-G--GC----GA-A--A-G-C-C-T-G-A-C-G-CA--GC-A-A-C-GCC-G-C-G-T---G-G-A-G--GA--T-G--A-A-G-G-CC-----CT-TG-----G-G-T-----T-G-T--A---AA-C-T-CC-------------------------TG-TC-G-G--C-TGG----G--A-A--G---AA-ATCG-T---T-C-G--C-G--G-------------C--T--------------------------AA----------------------T---A----C-------CC---G-CGG-A-CG-T-…	Bacteria(100);Acidobacteria(100);AB240310_c(100);AB240310_o(100);AB240310_f(100);AB240310_g(100);EU132373_s(100);
Otu0162	0	3	1	0	0	0	0	0	32	0	M03053_189_000000000-D2L8J_1_1101_23671_5469	.............................................C-C-A-A-G-AA--TC-TT--GC-A-C----AAT-G-G--GC----GA-A--A-G-C-C-T-G-A-T-G-CA--GC-G-A-C-GCC-G-C-G-T---G-A-G-G--GA--T-G--A-A-G-G-CT-----TT-CG-----G-G-T-----C-G-T--A---AA-C-C-TC-------------------------TT-TT-C-T--C-AGG----G--A-A--G---A----------------------------------------G--------------------------CA----------------------A----------------------------------…	Bacteria(100);Chloroflexi(100);SAR202_c(100);SAR202_o(100);GQ337221_f(92);GQ337221_f_unclassified(75);GQ337221_f_unclassified(75);
Otu0163	19	5	6	0	0	6	0	0	0	0	M03053_189_000000000-D2L8J_1_1101_18204_8880	.............................................T-G-A-G-G-AA--TC-TT--GC-A-C----AAT-G-G--GG----GC-A--A-C-C-C-T-G-A-T-G-CA--GC-G-A-C-GCC-G-C-G-T---G-G-G-C--GA--T-G--A-A-G-G-TC-----TT-CG-----G-A-T-----C-G-T--A---AA-G-C-CC-------------------------TT-TT-C-T--G-CGT----G--A-C--G---AG---------------------------------------GA-------------------------CA----------------------A----------------------------------…	Bacteria(100);Chloroflexi(100);Anaerolineae(100);AF234733_o(100);AM490728_f(100);AM490728_g(100);AM490728_g_unclassified(95);
Otu0164	0	5	0	0	0	0	0	6	24	0	M03053_189_000000000-D2L8J_1_1101_15321_8897	.............................................C-T-A-A-G-AA--TC-TT--GC-G-C----AAT-G-G--GC----GA-A--A-G-C-C-T-G-A-C-G-CA--GC-A-A-T-TCC-G-C-G-T---G-G-G-G--GA--C-G--A-AGG---CC-----CT-AG-----G-G-T-----C-G-T--A---AA-C-C-CC-------------------------TT-TT-A-C--G-AGG----G--A-A--G---A-------------------------------------A--G--------------------------TT----------------------C----------------------------------…	Bacteria(100);Chloroflexi(100);EU335161_c(100);AB186887_o(100);AB186887_f(100);AB186887_g(100);AB186887_g_unclassified(100);
Otu0165	3	12	19	0	0	0	0	1	0	0	M03053_189_000000000-D2L8J_1_1102_11269_10890	.............................................T-G-G-G-G-AA--TA-TT--GC-A-C----AAT-G-G--GC----GA-A--A-G-C-C-T-G-A-T-G-CA--GC-G-A-C-GCC-G-C-G-T---G-A-G-G--GA--T-G--A-C-G-G-CC-----TT-CG-----G-G-T-----T-G-T--A---AA-C-C-TC-------------------------TT-TC-A-G--C-AGG----G--A-A--G---AA--G-C----------------------------------G--------------------------AA----------------------A-----------------------------G----…	Bacteria(100);Actinobacteria(100);Actinobacteria_c(100);Streptomycetales(100);Streptomycetaceae(100);Streptomyces(100);Streptomyces_unclassified(100);
Otu0166	0	0	0	0	0	0	0	7	28	0	M03053_189_000000000-D2L8J_1_1101_16210_3518	.............................................T-G-G-G-G-AA--TA-TT--GG-A-C----AAT-G-G--GC----GC-A--A-G-C-C-T-G-A-T-C-CA--GC-C-A-T-GCC-G-C-G-T---G-T-G-T--GA--A-G--A-A-G-G-CC-----TT-CG-----G-G-T-----T-G-T--A---AA-G-C-AC-------------------------TT-TT-G-T--T-GGG----G--A-A--G---AA--AAG-C---C-G-T--C-G--G-------------T--T--------------------------AA----------------------T---A----C-------CC---G-GTG-G-TC-C-…	Bacteria(100);Proteobacteria(100);Gammaproteobacteria(100);Xanthomonadales(100);Xanthomonadaceae(100);Lysobacter(100);Lysobacter_unclassified(100);
Otu0167	9	8	18	0	0	0	0	0	0	0	M03053_189_000000000-D2L8J_1_1101_24473_9191	.............................................T-C-G-G-G-AA--TT-TT--GG-G-C----AAT-G-G--GG----GA-A--A-C-C-C-T-G-A-C-C-CA--GC-A-A-C-GCC-G-C-G-T---G-A-G-G--GA--T-G--A-A-G-G-CC-----TT-CG-----G-G-T-----C-G-T--A---AA-C-C-TC-------------------------TG-TC-G-A--G-AGG----G--A-A--G---AA-TGAT-C---T-C-C--G-G--T-------------C--G--------------------------AA----------------------C---A----G-------GC---T-GGG-G-GT-T-…	Bacteria(100);Proteobacteria(100);Deltaproteobacteria(100);EU617842_o(100);EU617842_f(100);EU617842_f_unclassified(100);EU617842_f_unclassified(100);
Otu0168	0	0	0	0	0	35	0	0	0	0	M03053_189_000000000-D2L8J_1_1101_22551_15300	.............................................T-A-G-G-G-AA--TC-TT--GC-G-C----AAT-G-G--GC----GA-A--A-G-C-C-T-G-A-C-G-CA--GC-G-A-C-GCC-G-C-G-T---G-C-G-G--GA--A-G--A-A-G-G-CC-----TT-CG-----G-G-T-----T-G-T--A---AA-C-C-GC-------------------------TT-TC-A-G--G-AGG----G--A-C--G---AA--GCC-A---C-T-C--G-G--G-------------T--T--------------------------AA----------------------T---A----G-------CC---C--AG-A-GG-G-…	Bacteria(100);Actinobacteria(100);Rubrobacteria(100);Gaiellales(100);Gaiellaceae(100);Gaiella(100);EU881340_s(100);
Otu0169	0	0	0	0	0	35	0	0	0	0	M03053_189_000000000-D2L8J_1_1101_26908_15389	.............................................T-G-G-G-G-AA--TC-TT--GC-G-C----AAT-G-G--GC----GA-A--A-G-C-C-T-G-A-C-G-CA--GC-G-A-C-GCC-G-C-G-T---G-C-G-G--GA--A-G--A-A-G-G-CC-----TT-CG-----G-G-T-----T-G-T--A---AA-C-C-GC-------------------------TT-TC-A-G--G-AGG----G--A-C--G---AG--GCC-A---C-T-C--G-G--G-------------T--T--------------------------AA----------------------T---A----G-------CC---C--AG-A-GG-G-…	Bacteria(100);Actinobacteria(100);Rubrobacteria(100);Gaiellales(100);Gaiellaceae(100);Gaiella(100);DQ499303_s(100);
Otu0170	24	6	4	0	0	0	0	0	0	0	M03053_189_000000000-D2L8J_1_1101_14155_4907	.............................................T-G-G-G-G-AA--TA-TT--GC-G-C----AAT-G-G--GC----GG-A--A-G-C-C-T-G-A-C-G-CA--GC-G-A-C-GCC-G-C-G-T---G-A-G-G--GA--T-G--A-C-G-G-CC-----TT-CG-----G-G-T-----T-G-T--A---AA-C-C-TC-------------------------TT-TC-A-G--C-AGG----G--A-C--G---AA--G-C----------------------------------G--------------------------CA----------------------A-----------------------------G----…	Bacteria(100);Actinobacteria(100);Actinobacteria_c(100);Micromonosporales(100);Micromonosporaceae(100);Micromonosporaceae_unclassified(100);Micromonosporaceae_unclassified(100);
Otu0171	15	3	5	0	0	2	0	0	0	8	M03053_189_000000000-D2L8J_1_1101_28155_13431	.............................................T-A-A-G-G-AA--TC-TT--GC-G-C----AAT-G-G--GC----GA-A--A-G-C-C-T-G-A-C-G-CA--GC-G-A-C-ACC-G-C-G-T---G-A-G-G--GA--T-G--A-A-G-G-CC-----TT-CG-----G-G-T-----T-G-T--A---AA-C-C-TC-------------------------TG-TC-A-G--G-GGG----A--A-C--G---AA-ACTC-C---G-G-T--T-G--G-C--------------G--------------------------AA----------------------T---A----------A-CC---G-ATC-G-GA-C-…	Bacteria(100);Bacteria_unclassified(100);Bacteria_unclassified(100);Bacteria_unclassified(100);Bacteria_unclassified(100);Bacteria_unclassified(100);Bacteria_unclassified(100);
Otu0172	0	0	0	0	0	0	0	0	13	20	M03053_189_000000000-D2L8J_1_1101_14551_9209	.............................................T-G-G-G-G-AA--TA-TT--GG-A-C----AAT-G-G--GC----GA-A--A-G-C-C-T-G-A-T-C-CA--GC-A-A-T-GCC-G-C-G-T---G-A-G-T--GA--T-G--A-A-G-G-CC-----TT-AG-----G-G-T-----T-G-T--A---AA-G-C-TC-------------------------TT-TT-A-C--C-CGG----G--A-T--G---A----------------------------------------T--------------------------AA---------------------------------------------------------…	Bacteria(100);Proteobacteria(100);Alphaproteobacteria(100);Sphingomonadales(100);Sphingomonadaceae(100);Sphingosinicella(100);AY234707_s(100);
Otu0173	15	9	9	0	0	0	0	0	0	0	M03053_189_000000000-D2L8J_1_1101_25634_9134	.............................................T-G-A-G-G-AA--TA-TT--GC-C-C----AAT-G-G--AG----GA-A--A-C-T-C-T-G-A-G-G-CA--GC-A-A-C-GCC-G-C-G-T---G-A-A-C--GA--T-G--A-C-G-G-CC-----TT-CG-----G-G-T-----T-G-T--A---AA-G-T-TC-------------------------TT-TT-C-T--C-AGG----G--A-A--G--------------------------------------------A--------------------------TG----------------------A----------------------------------…	Bacteria(100);Chloroflexi(100);Anaerolineae(100);FJ517056_o(100);FJ517056_f(100);EU979011_g(100);EU979011_g_unclassified(100);
Otu0174	0	0	0	0	0	0	0	0	26	7	M03053_189_000000000-D2L8J_1_1101_23926_6778	.............................................T-G-G-G-G-AA--TT-TT--GG-A-C----AAT-G-G--GC----GC-A--A-G-C-C-T-G-A-T-C-CA--GC-A-A-T-GCC-G-C-G-T---G-T-G-T--GA--A-G--A-A-G-G-CC-----TT-CG-----G-G-T-----T-G-T--A---AA-G-C-AC-------------------------TT-TC-G-G--A-CGG----A--A-C--G---AA--ATC-G---T-G-C--G-C--A-------------T--G--------------------------AA----------------------C---A----A-------TG---C-GCG-T-GG-A-…	Bacteria(100);Proteobacteria(100);Betaproteobacteria(100);EU786132_o(100);EU786132_f(100);EU786132_g(100);GQ263265_s(100);
Otu0175	8	6	15	0	0	2	0	1	0	0	M03053_189_000000000-D2L8J_1_1101_17256_9504	.............................................T-C-G-A-G-AA--TC-TT--CC-G-C----AAT-G-G--GC----GA-A--A-G-C-C-T-G-A-C-G-GA--GC-G-A-C-GCC-G-C-G-T---G-G-A-G--GA--C-G--A-A-G-G-CC-----TT-CG-----G-G-T-----T-G-T--A---AA-C-T-CC-------------------------TG-TC-A-C--G-GAT----C--A-T--G---AA--TGG-C---G-T-T--C-C--A-T--------------G--------------------------AA----------------------C---A----------A-TG---G-AAC-G-AT-T-…	Bacteria(100);Planctomycetes(100);OM190_c(100);OM190_o(100);AF407728_f(100);AF407728_g(100);AF407728_g_unclassified(100);
Otu0176	0	0	0	0	0	32	0	0	0	0	M03053_189_000000000-D2L8J_1_1101_22105_9659	.............................................T-G-A-G-G-AA--TC-TT--CC-A-C----AAT-G-G--GC----GA-A--A-G-C-C-T-G-A-T-G-GA--GC-A-A-C-TCC-G-C-G-T---G-C-A-G--GA--T-G--A-A-G-G-CC-----TT-CG-----G-G-T-----C-G-T--A---AA-C-T-GC-------------------------TT-TT-A-T--G-AGT----G--A-A--G---A----------------------------------------A--------------------------TA---------------------------------------------------------…	Bacteria(100);TM7(100);TM7_c(100);TM7_o(100);TM7_f(100);Saccharimonas(100);Saccharimonas_unclassified(100);
Otu0177	1	0	0	0	0	0	0	6	15	9	M03053_189_000000000-D2L8J_1_1102_6950_16902	.............................................T-G-G-G-G-AA--TA-TT--GG-A-C----AAT-G-G--GC----GA-A--A-G-C-C-T-G-A-T-C-CA--GC-A-A-T-GCC-G-C-G-T---G-A-G-T--GA--T-G--A-A-G-G-CC-----TT-AG-----G-G-T-----T-G-T--A---AA-G-C-TC-------------------------TT-TT-A-C--C-CGG----G--A-T--G---A----------------------------------------T--------------------------AA---------------------------------------------------------…	Bacteria(100);Proteobacteria(100);Alphaproteobacteria(100);Sphingomonadales(100);Sphingomonadaceae(100);Sphingopyxis(100);Sphingopyxis_unclassified(100);
Otu0178	5	5	6	2	0	9	1	3	0	0	M03053_189_000000000-D2L8J_1_1101_26567_7653	.............................................T-A-A-G-G-GA--TC-TT--GC--AC----AAT-G-G--GC----GC-A--A-GCC---T-G-A-T-G-CA--GC-A-A-C-GCC-G-C-G-T---G-C-A-G--GA--A-G--A-A-G-G-TC-----TT-CG-----G-A-T-----C-G-T--A---AA-C-T-GC-------------------------TT-TT-C-T--G-CGG----G--A-C--G---A----------------------------------------T--------------------------G-----------------------A----------------------------------…	Bacteria(100);Chloroflexi(100);Anaerolineae(100);Anaerolinaeles(100);EU245271_f(91);EU133976_g(91);EU133976_g_unclassified(65);
Otu0179	0	10	8	0	2	10	1	0	0	0	M03053_189_000000000-D2L8J_1_1101_25847_7692	.............................................T-G-G-G-G-AA--TT-TT--TG-G-C----AAT-G-G--GC----GA-A--A-G-C-C-T-G-A-C-C-AA--GC-A-A-C-GCC-G-C-G-T---G-G-G-T--GA--T-G--A-A-G-T-AT-----CT-TG-----G-T-A-----C-G-T--A---AA-A-C-CC-------------------------TT-TC-G-G--C-AGG----G--A-C--G---AAC--------------------------------------C--------------------------TA-------------------------------------------------------A-…	Bacteria(100);Acidobacteria(100);HM185886_c(100);EU686607_o(100);EU686607_f(100);EU686607_g(100);FJ478929_s(100);
Otu0180	0	0	0	0	0	0	0	0	31	0	M03053_189_000000000-D2L8J_1_1102_13455_5013	.............................................T-G-G-G-G-AA--TC-TT--GG-A-C----AAT-G-G--GC----GA-A--A-G-C-C-T-G-A-T-C-CA--GC-A-A-T-GCC-G-C-G-T---G-A-G-T--GA--A-G--A-A-G-G-CC-----TT-AG-----G-G-T-----T-G-T--A---AA-G-C-TC-------------------------TT-TT-A-C--C-CGG----G--A-T--G---A----------------------------------------T--------------------------AA---------------------------------------------------------…	Bacteria(100);Proteobacteria(100);Alphaproteobacteria(100);Sphingomonadales(100);Sphingomonadaceae(100);Sphingomonadaceae_unclassified(100);Sphingomonadaceae_unclassified(100);
Otu0181	0	0	1	0	0	27	3	0	0	0	M03053_189_000000000-D2L8J_1_1102_12995_16979	.............................................T-G-G-G-G-AA--TT-TT--GG-A-C----AAT-G-G--GG----GC-A--A-C-C-C-T-G-A-T-C-CA--GC-C-A-T-GCC-G-C-G-T---G-A-G-T--GA--A-G--A-A-G-G-CC-----TT-CG-----G-G-T-----T-G-T--A---AA-G-C-TC-------------------------TT-TC-G-G--A-CGG----A--A-A--G---AA--ACG-G---T-G-C--G-G--G-------------C--C--------------------------AA----------------------T---A----C-------CC---C-GCA-C-TA-A-…	Bacteria(100);Proteobacteria(100);Betaproteobacteria(100);Betaproteobacteria_unclassified(100);Betaproteobacteria_unclassified(100);Betaproteobacteria_unclassified(100);Betaproteobacteria_unclassified(100);
Otu0182	1	3	3	2	1	12	4	0	5	0	M03053_189_000000000-D2L8J_1_1101_23433_19305	.............................................T-G-G-G-G-AA--TC-TT--GC-G-C----AAT-G-G--AC----GA-A--A-G-T-C-T-G-A-C-G-CA--GC-G-A-C-GCC-G-C-G-T---G-G-G-T--GA--T-G--A-A-G-G-CC-----TT-CG-----G-G-T-----T-G-T--A---AA-G-C-CC-------------------------TG-TG-G-G--G-AGA----G--A-C--G---AA-TAAG-T---C-G-G--A-G----------------C--T--------------------------AA----------------------T---A----T--------C---T-CCG-G-CG-A-…	Bacteria(100);Proteobacteria(100);Deltaproteobacteria(100);Myxococcales(100);Polyangiaceae(100);Polyangiaceae_unclassified(100);Polyangiaceae_unclassified(100);
Otu0183	0	1	0	0	0	0	0	1	24	4	M03053_189_000000000-D2L8J_1_1101_14923_15166	.............................................T-A-G-G-G-AA--TA-TT--GC-G-C----AAT-G-G--AC----GA-A--A-G-T-C-T-G-A-C-G-CA--GC-A-A-C-GCC-G-C-G-T---G-C-A-G--GA--T-G--A-C-G-G-CC-C---TT-TG-----G-G-T-----T-G-T--A---AA-C-T-GC-------------------------TG-TA-G-T--A-CGG----G--A-A--T---AA--CGG-CT--CTT-CT-----------------------T--------------------------CG----------------------G-----------------------AAG-GGCC-T-…	Bacteria(100);Chlorobi(100);OPB56_c(100);OPB56_o(100);HQ190417_f(100);HQ190417_g(100);HQ190417_g_unclassified(100);
Otu0184	1	6	6	5	1	2	7	0	2	0	M03053_189_000000000-D2L8J_1_1101_14789_10210	.............................................T-T-A-G-G-AA--TT-TT--GG-G-C----AAT-G-G--GC----GA-A--A-G-C-C-T-G-A-C-C-CA--GC-A-A-C-GCC-G-C-G-T---G-G-G-T--GA--T-G--A-A-G-G-CC-----CT-CG-----G-G-T-----C-G-T--A---AA-G-C-CC-------------------------TT-TT-C-C--C-AGG----G--A-A--G--------------------------------------------A--------------------------TG----------------------A----------------------------------…	Bacteria(100);Chloroflexi(100);HM748667_c(100);HM748667_o(100);AB257647_f(80);AB257647_g(57);AB257647_g_unclassified(57);
Otu0185	4	3	2	2	0	4	0	2	8	5	M03053_189_000000000-D2L8J_1_1102_15301_9566	.............................................T-G-G-G-G-AA--TC-TT--GG-A-C----AAT-G-G--GG----GA-A--A-C-C-C-T-G-A-T-C-CA--GC-A-A-T-GCC-G-C-G-T---G-T-G-T--GA--A-G--A-A-G-G-CC-----TG-CG-----G-G-T-----T-G-T--A---AA-G-C-AC-------------------------TT-TC-G-G--T-AGG----G--A-C--G---AA--AAA-A---G-A-C--A-G--G-------------C--G--------------------------AA----------------------T---A------------CC---C-TGT-C-TC-T-…	Bacteria(100);Proteobacteria(100);Gammaproteobacteria(100);Gammaproteobacteria_unclassified(100);Gammaproteobacteria_unclassified(100);Gammaproteobacteria_unclassified(100);Gammaproteobacteria_unclassified(100);
Otu0186	1	0	0	0	0	1	0	0	26	2	M03053_189_000000000-D2L8J_1_1101_18745_12208	.............................................T-G-G-G-G-AA--TT-TT--GC-G-C----AAT-G-G--GC----GA-A--A-G-C-C-T-G-A-C-G-CA--GC-A-A-C-GCC-G-C-G-T---G-G-A-G--GA--A-G--A-A-G-G-CC-----TT-CG-----G-G-T-----T-G-T--A---AA-C-T-CC-------------------------TG-TT-T-C--A-GGG----G--A-A--A---A------------------------------------AG--G--------------------------AA--------------------------G------------------------------…	Bacteria(100);Acidobacteria(100);HM243779_c(100);AM997925_o(100);AM997925_f(100);EF125393_g(100);EF125393_g_unclassified(100);
Otu0187	1	0	0	0	0	0	0	0	28	0	M03053_189_000000000-D2L8J_1_1101_26805_17202	.............................................T-G-A-G-G-AA--TC-TT--CC-A-C----AAT-G-G--AC----GA-A--A-G-T-C-T-G-A-T-G-GA--GC-A-A-C-TCC-G-C-G-T---G-C-A-G--GA--T-G--A-A-G-G-CC-----TT-AG-----G-G-T-----C-G-T--A---AA-C-T-GC-------------------------TT-TT-A-T--G-AGT----G--A-A--G---A----------------------------------------A--------------------------TA---------------------------------------------------------…	Bacteria(100);TM7(100);TM7_c(100);TM7_o(100);TM7_f(100);Saccharimonas(100);Saccharimonas_unclassified(100);
Otu0188	0	14	11	0	0	0	2	0	2	0	M03053_189_000000000-D2L8J_1_1101_19976_3253	.............................................T-G-G-G-G-AA--TC-TT--GG-A-C----AAT-G-G--GG----GC-A--A-C-C-C-T-G-A-T-C-CA--GC-G-A-C-GCC-G-C-G-T---G-G-G-T--GA--T-G--A-A-G-G-CC-----TT-CG-----G-G-T-----T-G-T--A---AA-G-C-CC-------------------------TT-TC-G-C--C-GGG----G--A-C--G---A----------------------------------------T--------------------------GA---------------------------------------------------------…	Bacteria(100);Proteobacteria(100);Alphaproteobacteria(100);Rhodospirillales(100);Alysiosphaera_f(100);EF125410_g(94);EF125410_g_unclassified(94);
Otu0189	0	8	11	0	8	0	2	0	0	0	M03053_189_000000000-D2L8J_1_1101_9333_16146	.............................................T-C-G-A-G-AA--TA-TT--CG-A-C----AAT-G-G--GC----GA-A--A-G-C-C-T-G-A-T-C-GA--GC-G-A-C-GCC-G-C-G-T---G-C-G-G--GA--A-G--A-A-G-T-GC-----TT-CG-----G-C-A-----T-G-T--A---AA-C-C-GC-------------------------TT-TT-G-C--C-ATG----G--A-A------AA---------------------------------------A--------------------------TT-------------------------------------------------------T-…	Bacteria(100);OD1(100);FJ547054_c(100);AB179664_o(100);EU617895_f(100);EU617895_g(100);EU617895_s(100);
Otu0190	0	0	0	6	8	15	0	0	0	0	M03053_189_000000000-D2L8J_1_1101_27303_12735	.............................................T-G-G-G-G-AA--TA-TT--GG-A-C----AAT-G-G--GC----GA-A--A-G-C-C-T-G-A-T-C-CA--GC-A-A-T-GCC-G-C-G-T---G-A-G-T--GA--T-G--A-A-G-G-CC-----TT-AG-----G-G-T-----T-G-T--A---AA-G-C-TC-------------------------TT-TT-A-C--C-CGG----G--A-T--G---A----------------------------------------T--------------------------AA---------------------------------------------------------…	Bacteria(100);Proteobacteria(100);Alphaproteobacteria(100);Sphingomonadales(100);Sphingomonadaceae(100);Sphingosinicella(100);AB245348_s(100);
Otu0191	4	0	0	0	0	1	0	5	18	0	M03053_189_000000000-D2L8J_1_1101_13225_7862	.............................................T-G-G-G-G-AA--TA-TT--GG-A-C----AAT-G-G--GG----GC-A--A-C-C-C-T-G-A-T-C-CA--GC-A-A-T-GCC-G-C-G-T---G-T-G-T--GA--A-G--A-A-G-G-CC-----TG-CG-----G-G-T-----T-G-T--A---AA-G-C-AC-------------------------TT-TC-A-G--T-AGA----G--A-A--G---AA--AAG-C---C-T-G--C-G--G-------------T--T--------------------------AA----------------------T---A----C-------CC---G-CAA-G-TC-T-…	Bacteria(100);Proteobacteria(100);Gammaproteobacteria(100);Steroidobacter_o(100);AB013829_f(100);AB013829_g(100);AB013829_g_unclassified(100);
Otu0192	0	0	0	0	0	28	0	0	0	0	M03053_189_000000000-D2L8J_1_1101_26163_11366	.............................................T-G-G-G-G-AA--TA-TT--GG-A-C----AAT-G-G--GC----GA-A--A-G-C-C-T-G-A-T-C-CA--GC-A-A-C-GCC-G-C-G-T---G-A-G-G--GA--T-G--A-C-G-G-CC-----TT-CG-----G-G-T-----T-G-T--A---AA-C-C-TC-------------------------TT-TC-A-G--C-AGG----G--A-C--G---AA--G-C----------------------------------G--------------------------AA----------------------A-----------------------------G----…	Bacteria(100);Actinobacteria(100);Actinobacteria_c(100);Propionibacteriales(100);Nocardioidaceae(100);Aeromicrobium(100);Aeromicrobium_unclassified(100);
Otu0193	0	0	0	9	0	0	19	0	0	0	M03053_189_000000000-D2L8J_1_1101_24137_9675	.............................................T-G-G-G-G-AA--TA-TT--GG-A-C----AAT-G-G--GC----GA-A--A-G-C-C-T-G-A-T-C-CA--GC-A-A-T-GCC-G-C-G-T---G-A-G-T--GA--T-G--A-A-G-G-CC-----TT-AG-----G-G-T-----T-G-T--A---AA-G-C-TC-------------------------TT-TT-A-C--C-CGG----G--A-T--G---A----------------------------------------T--------------------------AA---------------------------------------------------------…	Bacteria(100);Proteobacteria(100);Alphaproteobacteria(100);Sphingomonadales(100);Sphingomonadaceae(100);Sphingomonas(100);Sphingomonas_unclassified(100);
Otu0194	1	0	14	0	0	0	13	0	0	0	M03053_189_000000000-D2L8J_1_1101_27469_12947	.............................................T-G-G-G-G-AA--TA-TT--GG-A-C----AAT-G-G--GG----GC-A--A-C-C-C-T-G-A-T-C-CA--GC-C-A-T-GCC-G-C-G-T---G-T-G-T--GA--A-G--A-A-G-G-CC-----TT-CG-----G-G-T-----T-G-T--A---AA-G-C-AC-------------------------TT-TC-A-G--T-GAG----G--A-A--G---AA--GGC-C---T-G-C--G-G--G-------------T--T--------------------------AA----------------------T---A----G-------CC---G-GCA-G-GA-A-…	Bacteria(100);Proteobacteria(100);Gammaproteobacteria(100);Oceanospirillales(100);Halomonadaceae(100);Halomonas(100);Halomonas_unclassified(100);
Otu0195	0	2	0	0	0	5	2	17	0	1	M03053_189_000000000-D2L8J_1_1101_23886_9697	.............................................T-G-G-G-G-AA--TA-TT--GG-A-C----AAT-G-G--GC----GC-A--A-G-C-C-T-G-A-T-C-CA--GC-T-A-C-GCC-G-C-G-T---G-A-G-T--GA--T-G--A-A-G-G-CC-----TT-CG-----G-G-T-----T-G-T--A---AA-G-C-TC-------------------------TG-TG-G-G--G-AGG----G--A-C--G---AA-AAAG-G---T-G-G--G-G---------------AC--T--------------------------AAT---------------------A---A----G--------C---C-TCG-C-CC-T-…	Bacteria(100);Proteobacteria(100);Deltaproteobacteria(100);Myxococcales(100);Sandaracinaceae(93);EF636835_g(56);EF636835_g_unclassified(56);
Otu0196	4	0	0	0	0	0	0	20	3	0	M03053_189_000000000-D2L8J_1_1102_9586_17517	.............................................T-G-G-G-G-AA--TA-TT--GC-A-C----AAT-G-G--GC----GA-A--A-G-C-C-T-G-A-T-G-CA--GC-G-A-C-GCC-G-C-G-T---G-A-G-G--GA--T-G--A-C-G-G-CC-----TT-CG-----G-G-T-----T-G-T--A---AA-C-C-TC-------------------------TT-TC-A-G--C-AGG----G--A-C--G---AA--G-C----------------------------------G--------------------------CA----------------------A-----------------------------G----…	Bacteria(100);Actinobacteria(100);Actinobacteria_c(100);Corynebacteriales(100);Nocardiaceae(100);Rhodococcus(100);Rhodococcus_erythropolis(100);
Otu0197	0	4	3	0	0	1	0	0	11	7	M03053_189_000000000-D2L8J_1_1102_9902_18111	.............................................T-G-G-G-G-AA--TC-TT--GC-G-C----AAT-G-G--GC----GA-A--A-G-C-C-T-G-A-C-G-CA--GC-G-A-C-GCC-G-C-G-T---G-C-G-G--GA--A-G--A-C-G-G-CC-----CT-CG-----G-G-T-----T-G-T--A---AA-C-C-GC-------------------------TT-TC-A-G--T-GGG----G--A-C--G---A----------------------------------------C--------------------------AT---------------------------------------------------------…	Bacteria(100);Actinobacteria(100);Acidimicrobiia(100);Acidimicrobiales(100);Acidimicrobiales_unclassified(100);Acidimicrobiales_unclassified(100);Acidimicrobiales_unclassified(100);
Otu0198	16	2	4	1	0	0	0	0	0	3	M03053_189_000000000-D2L8J_1_1101_20541_8533	.............................................T-C-G-A-G-GA--TC-TT--CG-G-C----AAT-G-G--GC----GC-A--A-G-C-C-T-G-A-C-C-GA--GC-G-A-C-GCC-G-C-G-T---G-C-G-G--GA--T-G--A-A-G-G-CC-----CT-CG-----G-G-T-----T-G-T--A---AA-C-C-GC-------------------------TG-TC---G----GGG----G----G--G------AG-G-A--AG-G----C-G-------------------C---------------------------A--------------------------------------------A-------GC-T-…	Bacteria(100);Planctomycetes(100);Planctomycetacia(100);Planctomycetales(100);Planctomycetaceae(100);Planctomycetaceae_unclassified(100);Planctomycetaceae_unclassified(100);
Otu0199	0	0	0	0	0	25	0	0	0	0	M03053_189_000000000-D2L8J_1_1101_16978_4404	.............................................T-A-G-G-G-AA--TC-TT--GT-C-C----AAT-G-G--GC----GC-A--A-G-C-C-T-G-A-G-A-CA--GC-G-A-C-GCC-G-C-G-T---G-C-G-G--GA--C-G--A-A-G-G-CC-----TT-CG-----G-G-T-----T-G-T--A---AA-C-C-GC-------------------------TT-TC-A-G--C-AGG----G--A-C--G---AA--G-C----------------------------------G--------------------------AA----------------------A-----------------------------G----…	Bacteria(100);Actinobacteria(100);Actinobacteria_c(100);Frankiales(100);EU335288_f(100);EU335288_g(100);EU132637_s(100);
Otu0200	0	0	0	2	1	18	3	0	1	0	M03053_189_000000000-D2L8J_1_1101_15878_8087	.............................................T-G-G-G-G-AA--TA-TT--GG-A-C----AAT-G-G--GC----GC-A--A-G-C-C-T-G-A-T-C-CA--GC-C-A-T-GCC-G-C-G-T---G-T-G-T--GA--A-G--A-A-G-G-CC-----TT-CG-----G-G-T-----T-G-T--A---AA-G-C-AC-------------------------TT-TT-G-T--C-CGG----A--A-A--G---AA--AAG-C---A-C-T--G-G--G-------------T--T--------------------------AA----------------------T---A----C-------CC---T-GGT-G-TC-A-…	Bacteria(100);Proteobacteria(100);Gammaproteobacteria(100);Xanthomonadales(100);Xanthomonadaceae(100);Lysobacter(100);GQ396993_s(100);
Otu0201	0	0	0	0	0	25	0	0	0	0	M03053_189_000000000-D2L8J_1_1101_21014_5371	.............................................T-G-G-G-G-AA--TT-TT--GC-G-C----AAT-G-G--GC----GA-A--A-G-C-C-T-G-A-C-G-CA--GC-A-A-C-GCC-G-C-G-T---G-G-A-G--GA--T-G--A-A-G-G-CC-----TT-CG-----G-G-T-----C-G-T--A---AA-C-T-CC-------------------------TG-TC-A-G--G-GGG----G--A-C--G----A-AG-C-T---C-C-G----G--G-------------------------------------------------------------------C---A----------A-CC------GG-A-GG---…	Bacteria(100);Acidobacteria(100);HM243779_c(100);HM243779_o(100);HM243779_f(100);HM243779_g(100);HM243779_g_unclassified(100);
Otu0202	3	1	2	0	0	0	0	2	9	8	M03053_189_000000000-D2L8J_1_1101_18836_14065	.............................................T-G-A-G-G-AA--TA-TT--GC-G-C----AAT-G-C--CC----GC-A--A-G-G-G-T-G-A-C-G-CA--GC-G-A-C-GCC-G-C-G-T---G-G-A-G--GA--T-G--A-A-G-G-CC-----CT-ATG----G-G-T-----C-G-T--A---AA-C-T-CC-------------------------TT-TT-G-T--G-GAA----G--A-A--G---AA--TGT-T---T-C-G--C---------------------T--------------------------AT----------------------A---------------------G-GCG-A-AC-G-…	Bacteria(100);Chlorobi(100);Ignavibacteriae(100);Ignavibacteriales(100);GQ472436_f(100);HM243831_g(100);HM187217_s(100);
Otu0203	0	0	0	1	0	2	0	9	13	0	M03053_189_000000000-D2L8J_1_1101_25332_13626	.............................................T-G-G-G-G-AA--TT-TT--GG-A-C----AAT-G-G--GC----GA-A--A-G-C-C-T-G-A-T-C-CA--GC-G-A-C-GCC-G-C-G-T---G-T-G-C--GA--T-G--A-A-G-G-CC-----TT-TG-----G-G-T-----C-G-T--A---AA-G-C-AC-------------------------TG-TC-A-A--C-CGG----G--A-C--G---AA-A-AC-T---C-G-G--C-G--G-------------T--G--------------------------AT----------------------A---A----G-------CC---G-TCG-A-GC-T-…	Bacteria(100);Proteobacteria(100);Deltaproteobacteria(100);Myxococcales(100);EU234271_f(100);EU234271_g(92);EU234271_g_unclassified(52);
Otu0204	0	0	0	0	0	0	1	0	13	10	M03053_189_000000000-D2L8J_1_1101_28777_11580	.............................................T-G-G-G-G-AA--TA-TT--GC-A-C----AAT-G-G--GC----GA-A--A-G-C-C-T-G-A-T-G-CA--GC-G-A-C-GCC-G-C-G-T---G-A-G-G--GA--T-G--A-C-G-G-CC-----TT-CG-----G-G-T-----T-G-T--A---AA-C-C-TC-------------------------TT-TC-A-G--C-AGG----G--A-C--G---AA--G-C----------------------------------G--------------------------CA----------------------A-----------------------------G----…	Bacteria(100);Actinobacteria(100);Actinobacteria_c(100);Pseudonocardiales(100);Pseudonocardiaceae(100);Pseudonocardiaceae_unclassified(100);Pseudonocardiaceae_unclassified(100);
Otu0205	0	0	0	0	2	4	0	0	18	0	M03053_189_000000000-D2L8J_1_1101_25710_6539	.............................................T-C-G-A-G-AA--TC-TT--CC-G-C----AAT-G-G--GC----GC-A--A-G-C-C-T-G-A-C-G-GA--GC-G-A-C-GCC-G-C-G-T---G-G-A-G--GA--C-G--A-A-G-G-CC-----TT-CG-----G-G-T-----T-G-T--A---AA-C-T-CC-------------------------TG-TC-A-G--GGCTT----A--A-G--A---AA-GCGG-G---A-C-C--G-A--C----------------G--------------------------AA----------------------T---AC-----------TC---G-GCC-C-CG-T-…	Bacteria(100);Planctomycetes(100);AY532588_c(100);AY532588_o(100);AM056027_f(100);EU478641_g(100);EU478641_g_unclassified(100);
Otu0206	0	0	0	0	0	0	0	11	13	0	M03053_189_000000000-D2L8J_1_1101_15998_19236	.............................................T-G-G-G-G-AA--TA-TT--GC-A-C----AAT-G-G--GC----GA-A--A-G-C-C-T-G-A-T-G-CA--GC-G-A-C-GCC-G-C-G-T---G-A-G-G--GA--T-G--A-C-G-G-CC-----TT-CG-----G-G-T-----T-G-T--A---AA-C-C-TC-------------------------TT-TC-A-G--T-AGG----G--A-A--G---AA--G-C----------------------------------G--------------------------AA----------------------A-----------------------------G----…	Bacteria(100);Actinobacteria(100);Actinobacteria_c(100);Micrococcales(100);Micrococcaceae(100);Arthrobacter(100);Arthrobacter_unclassified(100);
Otu0207	0	1	0	1	0	0	0	22	0	0	M03053_189_000000000-D2L8J_1_1102_17855_13790	.............................................T-G-G-G-G-AA--TA-TT--GC-G-C----AAT-G-G--GC----GG-A--A-G-C-C-T-G-A-C-G-CA--GC-G-A-C-GCC-G-C-G-T---G-G-G-G--GA--T-G--A-C-G-G-CC-----TT-CG-----G-G-T-----T-G-T--A---AA-C-C-TC-------------------------TT-TC-G-A--C-CTT----G--A-C--G---AA--GCT----------------------------------T--------------------------TC----------------------G-----------------------------GG---…	Bacteria(100);Actinobacteria(100);Actinobacteria_c(100);Pseudonocardiales(100);Pseudonocardiaceae(100);Pseudonocardia(100);Pseudonocardia_seranimata(100);
Otu0208	2	2	4	0	0	8	3	0	0	5	M03053_189_000000000-D2L8J_1_1101_15801_5486	.............................................T-G-G-G-G-AA--TT-TT--GC-G-C----AAT-G-G--GC----GA-A--A-G-C-C-T-G-A-C-G-CA--GC-A-A-C-GCC-G-C-G-T---G-A-A-G--GA--T-G--A-A-A-T-CC-----CT-CG-----G-G-A-----T-G-T--A---AA-C-T-TC-------------------------GC-AA-A-T--A-TGG----G--A-A--G---A-------------------------------------A--T--------------------------CA----------------------A---T------------------------------…	Bacteria(100);Acidobacteria(100);Chloracidobacterium_c(100);EU335275_o(100);EU335275_f(100);EU335275_g(100);EU335275_g_unclassified(100);
Otu0209	0	0	0	0	0	0	0	1	20	3	M03053_189_000000000-D2L8J_1_1101_20689_16073	.............................................T-C-G-A-G-AA--TA-TT--CG-A-C----AAT-G-G--GC----GA-A--A-G-C-C-T-G-A-T-C-GA--GC-G-A-C-GCC-G-C-G-T---G-C-A-G--GA--T-G--A-A-G-G-CC-----CT-CG-----G-G-T-----T-G-T--A---AA-C-T-GC-------------------------TT-TT-C-T--G-CCG----G--A-T--G---AA---GT-A---G-C-G--T-C----------------A--T--------------------------TT----------------------A-----------------T---G-GCG-C-TA-T-…	Bacteria(100);OD1(100);FJ547054_c(100);FJ547054_c_unclassified(100);FJ547054_c_unclassified(100);FJ547054_c_unclassified(100);FJ547054_c_unclassified(100);
Otu0210	2	3	13	3	0	1	2	0	0	0	M03053_189_000000000-D2L8J_1_1101_29229_14669	.............................................T-C-G-A-G-GA--TC-TT--CC-G-C----AAT-G-G--GC----GC-A--A-G-C-C-T-G-A-C-G-GA--GC-G-A-C-GCC-G-C-G-T---G-G-G-G--GA--G-G--A-A-G-G-CC-----TT-CG-----G-G-T-----T-G-T--A---AA-C-C-CC-------------------------TG-TC-A-C--C-TGT----T--A-T--G---AA--TCG-T---C-C-G--T-C--G-T--------------G--------------------------AA----------------------C---A----------A-TG---C--CG-G-AC-G-…	Bacteria(100);Planctomycetes(100);HQ681992_c(100);HQ681992_o(100);AY555803_f(100);AY555803_g(100);AY555803_g_unclassified(92);
Otu0211	18	6	0	0	0	0	0	0	0	0	M03053_189_000000000-D2L8J_1_1101_22380_13095	.............................................T-G-G-G-G-AA--TA-TT--GG-A-C----AAT-G-G--GC----GC-A--A-G-C-C-T-G-A-T-C-CA--GC-C-A-T-GCC-G-C-G-T---G-T-G-T--GA--A-G--A-A-G-G-CC-----TT-CG-----G-G-T-----T-G-T--A---AA-G-C-AC-------------------------TT-TT-G-T--C-CGG----A--A-A--G---AA--AAG-T---C-T-A--G-G--G-------------T--T--------------------------AA----------------------T---A----A-------CC---C-TGG-A-TC-A-…	Bacteria(100);Proteobacteria(100);Gammaproteobacteria(100);Xanthomonadales(100);Xanthomonadaceae(100);Lysobacter(100);Lysobacter_unclassified(100);
Otu0212	2	0	21	0	0	0	0	0	0	0	M03053_189_000000000-D2L8J_1_1102_20650_10918	.............................................T-G-G-G-G-AA--TA-TT--GC-A-C----AAT-G-G--GC----GC-A--A-G-C-C-T-G-A-T-G-CA--GC-G-A-C-GCC-G-C-G-T---G-A-G-G--GA--T-G--A-C-G-G-CC-----TT-CG-----G-G-T-----T-G-T--A---AA-C-C-TC-------------------------TT-TC-A-G--T-AGG----G--A-A--G---AA--G-C----------------------------------G--------------------------CA----------------------A-----------------------------G----…	Bacteria(100);Actinobacteria(100);Actinobacteria_c(100);Micrococcales(100);Micrococcaceae(100);Arthrobacter(100);Arthrobacter_unclassified(100);
Otu0213	5	1	0	0	0	5	0	0	12	0	M03053_189_000000000-D2L8J_1_1101_13521_5344	.............................................C-G-A-G-G-AA--TC-TT--GGTC------AAT-G-G--GC----GA-A--A-G-C-C-T-G-A-A-C-CA--GC-G-A-C-GCC-G-C-G-T---G-G-G-G--GA--T-G--A-A-G-G-CC-----TT-TG-----G-G-T-----T-G-T--A---AA-C-C-CC-------------------------TT-TT-G-C--C-AGG----G--A-A--G---A----------------------------------------A--------------------------GATC-------------------------------------------------------…	Bacteria(100);Chloroflexi(100);Chloroflexi_unclassified(100);Chloroflexi_unclassified(100);Chloroflexi_unclassified(100);Chloroflexi_unclassified(100);Chloroflexi_unclassified(100);
Otu0214	0	0	8	0	0	0	7	7	0	1	M03053_189_000000000-D2L8J_1_1101_21632_10998	.............................................T-G-G-G-G-AA--TA-TT--GC-A-C----AAT-G-G--GG----GA-A--A-C-C-C-T-G-A-T-G-CA--GC-C-A-T-GCC-G-C-G-T---G-T-G-T--GA--A-G--A-A-G-G-CC-----TT-CG-----G-G-T-----T-G-T--A---AA-G-C-AC-------------------------TT-TC-A-G--C-GAG----G--A-G--G---AA--AGG-G---T-G-T--A-A--G-------------T--T--------------------------AA----------------------T---A----C-------CT---T-ACA-T-CT-G-…	Bacteria(100);Proteobacteria(100);Gammaproteobacteria(100);Alteromonadales(100);Shewanellaceae(100);Shewanella(100);Shewanella_haliotis(100);
Otu0215	23	0	0	0	0	0	0	0	0	0	M03053_189_000000000-D2L8J_1_1101_22441_6090	.............................................T-G-G-G-G-AA--TA-TT--GG-A-C----AAT-G-G--GC----GC-A--A-G-C-C-T-G-A-T-C-CA--GC-C-A-T-GCC-G-C-G-T---G-T-G-T--GA--A-G--A-A-G-G-CC-----TT-CG-----G-G-T-----T-G-T--A---AA-G-C-AC-------------------------TT-TT-G-T--C-CGG----A--A-A--G---AA--AAG-C---T-T-C--G-G--G-------------T--T--------------------------AA----------------------T---A----A-------CC---CG-GG-G-TT-A-…	Bacteria(100);Proteobacteria(100);Gammaproteobacteria(100);Xanthomonadales(100);Xanthomonadaceae(100);Lysobacter(100);Lysobacter_unclassified(100);
Otu0216	0	0	0	4	5	5	8	0	0	0	M03053_189_000000000-D2L8J_1_1101_25411_22497	.............................................T-G-G-G-G-AA--TC-TT--GC-G-C----AAT-G-C--GC----GA-A--A-G-C-G-T-G-A-C-G-CA--GC-A-A-C-GCC-G-C-G-T---G-G-G-G--GA--A-G--A-A-G-G-CC-----TT-CG-----G-G-T-----T-G-T--A---AA-C-C-TC-------------------------TT-TC-A-G--T-TGG----G--A-C--G---AA--GGT-T---C-G-C--T-G--G-------------T--T--------------------------AA----------------------T---A----G-------CC---G-GCTGG-AC---…	Bacteria(100);Actinobacteria(100);Thermoleophilia(100);Solirubrobacterales(100);Solirubrobacterales_unclassified(100);Solirubrobacterales_unclassified(100);Solirubrobacterales_unclassified(100);
Otu0217	5	0	5	0	0	5	0	0	0	7	M03053_189_000000000-D2L8J_1_1101_18976_6011	.............................................T-C-G-A-G-AA--TA-TT--CC-G-C----AAT-G-C--AC----GA-A--A-G-T-G-T-G-A-C-G-GA--GC-G-A-C-GCC-G-C-G-T---G-C-C-G--AA--A-G--A-A-G-G-CC-----TT-CG-----G-G-T-----T-G-T--A---AA-C-G-GC-------------------------TT-TT-A-T--G-AGG----G--A-C--G---A----------------------------------------A--------------------------TT--------------------------T------------------------------…	Bacteria(100);OD1(100);OD1_c(100);OD1_o(100);AF050610_f(100);AF050610_g(100);AY493985_s(100);
Otu0218	2	1	4	0	0	0	0	15	0	0	M03053_189_000000000-D2L8J_1_1101_28015_10463	.............................................T-G-G-G-G-AA--TA-TT--GG-A-C----AAT-G-G--GG----GC-A--A-C-C-C-T-G-A-T-C-CA--GC-A-A-T-GCC-G-C-G-T---G-A-G-T--GA--T-G--A-A-G-G-CC-----TT-CG-----G-G-T-----T-G-T--A---AA-G-C-TC-------------------------TT-TT-G-T--C-TGT----G--A-C--G---A----------------------------------------T--------------------------GA---------------------------------------------------------…	Bacteria(100);Proteobacteria(100);Alphaproteobacteria(100);Rickettsiales(100);Captivus_f(69);Captivus_f_unclassified(69);Captivus_f_unclassified(69);
Otu0219	0	0	0	0	1	19	2	0	0	0	M03053_189_000000000-D2L8J_1_1101_21702_17142	.............................................T-G-G-G-G-AA--TC-TT--GC-G-C----AAT-G-G--GC----GA-A--A-G-C-C-T-G-A-C-G-CA--GC-G-A-C-GCC-G-C-G-T---G-C-G-G--GA--A-G--A-A-G-G-CC-----TT-CG-----G-G-T-----T-G-T--A---AA-C-C-GC-------------------------TT-TC-A-G--G-AGG----G--A-C--G---AA--GCC-A---C-T-C--G-G--G-------------T--T--------------------------AA----------------------T---A----G-------CC---T--AG-A-GG-G-…	Bacteria(100);Actinobacteria(100);Rubrobacteria(100);Gaiellales(100);Gaiellaceae(100);Gaiella(100);DQ499303_s(100);
Otu0220	0	0	0	0	0	0	0	0	0	21	M03053_189_000000000-D2L8J_1_1101_11696_7244	.............................................T-G-G-G-G-AA--TA-TT--GC-G-C----AAT-G-G--GG----GC-A--A-C-C-C-T-G-A-C-G-CA--GC-C-A-T-GCC-G-C-G-T---G-A-A-T--GA--A-G--A-A-G-G-CC-----TT-CG-----G-G-T-----T-G-T--A---AA-G-T-TC-------------------------TT-TC-G-G--T-AGC----G--A-G--G---AA--GGC-A---T-T-T--A-G--T-------------T--T--------------------------AA----------------------T---A----G-------AC---T-AGG-T-GA-T-…	Bacteria(100);Proteobacteria(100);Gammaproteobacteria(100);Pasteurellales(100);Pasteurellaceae(100);Haemophilus(100);Haemophilus_parainfluenzae(100);
Otu0221	0	0	0	0	0	15	6	0	0	0	M03053_189_000000000-D2L8J_1_1101_20472_10235	.............................................T-G-G-G-G-AA--TT-TT--GG-A-C----AAT-G-G--GC----GC-A--A-G-C-C-T-G-A-T-C-CA--GC-C-A-T-GCC-G-C-G-T---G-A-G-T--GA--A-G--A-A-G-G-CC-----TT-CG-----G-G-T-----T-G-T--A---AA-G-C-TC-------------------------TT-TC-G-G--C-AGG----A--A-C--G---AA--ATG-G---T-T-C--G-T--G-------------T--T--------------------------AA----------------------T---A----C-------CA---C-GGA-C-TG-A-…	Bacteria(100);Proteobacteria(100);Betaproteobacteria(100);DQ395705_o(100);DQ395705_f(100);DQ395705_g(100);DQ395705_g_unclassified(100);
Otu0222	2	0	0	0	0	0	0	3	10	6	M03053_189_000000000-D2L8J_1_1102_17700_8371	.............................................T-G-G-G-G-AA--TT-TT--GG-A-C----AAT-G-G--GC----GC-A--A-G-C-C-T-G-A-T-C-CA--GC-C-A-T-GCC-G-C-G-T---G-T-G-T--GA--A-G--A-A-G-G-CC-----TT-CG-----G-G-T-----T-G-T--A---AA-G-C-AC-------------------------TT-TC-G-G--A-CGG----A--A-C--G---AA--ATC-G---C-G-C--G-C--A-------------T--G--------------------------AA----------------------T---A----A-------TG---C-GCG-T-GG-A-…	Bacteria(100);Proteobacteria(100);Betaproteobacteria(100);EU786132_o(100);EU786132_f(100);EU786132_g(100);GQ263265_s(100);
Otu0223	0	0	0	0	0	21	0	0	0	0	M03053_189_000000000-D2L8J_1_1101_16841_2770	.............................................T-G-G-G-G-AA--TC-TT--GC-G-C----AAT-G-C--GC----GA-A--A-G-C-G-T-G-A-C-G-CA--GC-A-A-C-GCC-G-C-G-T---G-G-G-G--GA--A-G--A-A-G-G-CC-----TT-CG-----G-G-T-----T-G-T--A---AA-C-C-CC-------------------------TT-TC-A-G--G-AGG----G--A-C--G---AA--GCC-A---G-G-G--C-G--G-------------T--T--------------------------AA----------------------T---A----G-------CC---G-ACCCG-GG---…	Bacteria(100);Actinobacteria(100);Thermoleophilia(100);Solirubrobacterales(100);EU289467_f(100);EU289467_g(100);HQ864108_s(100);
Otu0224	0	0	0	0	0	21	0	0	0	0	M03053_189_000000000-D2L8J_1_1101_22345_8727	.............................................T-G-G-G-G-AA--TT-TT--GC-G-C----AAT-G-G--GG----GA-A--A-C-C-C-T-G-A-C-G-CA--GC-A-A-C-GCC-G-C-G-T---G-G-A-G--GA--T-G--A-A-G-T-CC-----TT-TG-----G-G-A-----T-G-T--A---AA-C-T-CC-------------------------TT-TC-G-A--C-CGG----G--A-A--G---A----------------------------------------T--------------------------TA---------------------------------------------------------…	Bacteria(100);Acidobacteria(100);Acidobacteria_c(100);Acidobacteriales(100);Acidobacteriaceae(100);Koribacter(100);EU881291_s(100);
Otu0225	2	0	0	0	0	0	0	0	19	0	M03053_189_000000000-D2L8J_1_1101_24511_8602	.............................................T-G-G-G-G-AA--TT-TT--GG-A-C----AAT-G-G--GC----GC-A--A-G-C-C-T-G-A-T-C-CA--GC-C-A-T-GCC-G-C-G-T---G-T-G-T--GA--A-G--A-A-G-G-CC-----TT-CG-----G-G-T-----T-G-T--A---AA-G-C-AC-------------------------TT-TC-G-G--A-CGG----A--A-C--G---AA--ATC-G---C-G-C--G-C--A-------------T--G--------------------------AA----------------------C---A----A-------TG---C-GCG-T-GG-A-…	Bacteria(100);Proteobacteria(100);Betaproteobacteria(100);EU786132_o(100);EU786132_f(100);EU786132_g(100);EU786132_g_unclassified(100);
Otu0226	0	0	0	4	0	16	1	0	0	0	M03053_189_000000000-D2L8J_1_1101_22984_13878	.............................................T-G-G-G-G-AA--TC-TT--GC-G-C----AAT-G-C--GC----GA-A--A-G-C-G-T-G-A-C-G-CA--GC-A-A-C-GCC-G-C-G-T---G-G-G-G--GA--A-G--A-A-G-G-CC-----TT-CG-----G-G-T-----T-G-T--A---AA-C-C-CC-------------------------TT-TC-A-G--T-TGG----G--A-C--G---AA--GCT-T---C-G-C--C-G--G-------------T--G--------------------------AA----------------------T---A----G-------CC---G-GCTGG-AG---…	Bacteria(100);Actinobacteria(100);Thermoleophilia(100);Solirubrobacterales(100);Solirubrobacteraceae(100);Solirubrobacter(100);Solirubrobacter_unclassified(100);
Otu0227	0	0	0	0	0	21	0	0	0	0	M03053_189_000000000-D2L8J_1_1101_16103_13672	.............................................T-G-G-G-G-AA--TA-TT--GC-A-C----AAT-G-G--GC----GA-A--A-G-C-C-T-G-A-T-G-CA--GC-G-A-C-GCC-G-C-G-T---G-A-G-G--GA--T-G--A-C-G-G-CC-----TT-CG-----G-G-T-----T-G-T--A---AA-C-C-TC-------------------------TT-TC-A-G--C-AGG----G--A-A--G---AA--G-C----------------------------------G--------------------------AA----------------------A-----------------------------G----…	Bacteria(100);Actinobacteria(100);Actinobacteria_c(100);Streptomycetales(100);Streptomycetaceae(100);Streptomyces(100);Streptomyces_unclassified(100);
Otu0228	0	0	0	0	1	20	0	0	0	0	M03053_189_000000000-D2L8J_1_1102_12665_12059	.............................................T-G-G-G-G-AA--TC-TT--GC-G-C----AAT-G-G--GC----GA-A--A-G-C-C-T-G-A-C-G-CA--GC-G-A-C-GCC-G-C-G-T---G-A-G-G--GA--A-G--A-A-G-G-CC-----TT-CG-----G-G-T-----T-G-T--A---AA-C-C-TC-------------------------TT-TC-A-G--G-AGG----G--A-C--G---AA--GCT-A---C-T-C--G-G--G-------------T--G--------------------------AA----------------------T---A----G-------CC---C--AG-A-GG-G-…	Bacteria(100);Actinobacteria(100);Rubrobacteria(100);Gaiellales(100);Gaiellaceae(100);Gaiella(100);Gaiella_unclassified(100);
Otu0229	9	5	7	0	0	0	0	0	0	0	M03053_189_000000000-D2L8J_1_1101_18680_10797	.............................................T-G-G-G-G-AA--TA-TT--GC-A-C----AAT-G-G--AC----GC-A--A-G-T-C-T-G-A-T-G-CA--GC-G-A-C-GCC-G-C-G-T---G-A-G-G--GA--T-G--A-C-G-G-CC-----TT-CG-----G-G-T-----T-G-T--A---AA-C-C-TC-------------------------TT-TC-G-C--C-AAG----G--A-C--G---AA--G-C----------------------------------G--------------------------AA----------------------A-----------------------------G----…	Bacteria(100);Actinobacteria(100);Actinobacteria_c(100);Micromonosporales(100);Micromonosporaceae(100);Micromonosporaceae_unclassified(100);Micromonosporaceae_unclassified(100);
Otu0230	4	10	7	0	0	0	0	0	0	0	M03053_189_000000000-D2L8J_1_1101_26461_16123	.............................................T-C-A-A-G-AA--CC-AT--CC-G-C----AAT-G-C--AC----GA-A--A-G-T-G-T-G-A-C-G-GT--GC-G-A-C-GCC-G-C-G-T---G-G-T-C--GA--T-G--A-A-G-C-AC-----TT-CG-----G-T-G-----C-G-T--A---AA-G-A-CC-------------------------TT-TT-A-T--G-AGG----G--A-A--G---AA------------------------------------G-----------------------------TT-------------------------------------------------------T-…	Bacteria(100);OD1(100);FJ547054_c(100);AB504963_o(100);AB504963_o_unclassified(100);AB504963_o_unclassified(100);AB504963_o_unclassified(100);
Otu0231	0	0	0	0	0	20	0	0	0	0	M03053_189_000000000-D2L8J_1_1101_15274_10308	.............................................T-G-G-G-G-AA--TC-TT--GC-G-C----AAT-G-G--GC----GA-A--A-G-C-C-T-G-A-C-G-CA--GC-A-A-C-GCC-G-C-G-T---G-G-A-G--GA--T-G--A-A-G-G-CC-----CT-TG-----G-G-T-----T-G-T--A---AA-C-T-CC-------------------------TG-TC-G-G--C-TGG----G--A-A--G---AA-ATCG-T---T-C-G--C-G--G-------------C--G--------------------------AA----------------------T---A----C-------CC---G-CGG-A-CG-T-…	Bacteria(100);Acidobacteria(100);AB240310_c(100);AB240310_o(100);AB240310_f(100);AB240310_g(100);EU132373_s(100);
Otu0232	0	0	0	0	0	20	0	0	0	0	M03053_189_000000000-D2L8J_1_1101_22576_5003	.............................................T-A-G-G-G-AA--TC-TT--GT-C-C----AAT-G-G--GC----GC-A--A-G-C-C-T-G-A-G-A-CA--GC-G-A-C-GCC-G-C-G-T---G-C-G-G--GA--C-G--A-A-G-G-CC-----TT-CG-----G-G-T-----T-G-T--A---AA-C-C-GC-------------------------TT-TC-A-G--C-AGG----G--A-C--G---AA--G-C----------------------------------G--------------------------AA----------------------A-----------------------------G----…	Bacteria(100);Actinobacteria(100);Actinobacteria_c(100);Frankiales(100);EU335288_f(100);EU335288_g(100);EU132637_s(100);
Otu0233	0	0	0	3	7	4	6	0	0	0	M03053_189_000000000-D2L8J_1_1101_19482_17473	.............................................T-A-G-G-G-AA--TA-TT--GG-G-C----AAT-G-G--AC----GC-A--A-G-T-C-T-G-A-C-C-CA--GC-C-A-T-GCC-G-C-G-T---G-C-A-G--GA--T-G--A-A-G-G-CC-T---TC-TG-----G-G-T-----T-G-T--A---AA-C-T-GC-------------------------TT-TT-A-T--C-TGG----G--A-A--G---AA--AAA-A---C-T-C--C---------------------T--------------------------GC----------------------G---------------------G-GAG-G-CA-C-…	Bacteria(100);Bacteroidetes(100);Cytophagia(100);Cytophagales(100);Hymenobacter_f(100);Adhaeribacter(100);Adhaeribacter_unclassified(100);
Otu0234	2	11	7	0	0	0	0	0	0	0	M03053_189_000000000-D2L8J_1_1101_20136_8008	.............................................T-A-G-G-G-AA--TC-TT--CC-A-C----AAT-G-G--GC----GA-A--A-G-C-C-T-G-A-T-G-GA--GC-A-A-C-GCC-G-C-G-T---G-C-A-G--GA--G-G--A-A-G-G-CC-----TT-CG-----G-G-T-----T-G-T--A---AA-C-T-GC-------------------------TT-TT-A-T--C-TGT----G--A-C--G---A----------------------------------------T--------------------------TT---------------------------------------------------------…	Bacteria(100);TM7(100);TM7_c(100);JF421159_o(100);JF421159_f(100);JF421159_f_unclassified(100);JF421159_f_unclassified(100);
Otu0235	1	7	8	1	0	0	2	0	0	1	M03053_189_000000000-D2L8J_1_1101_21794_11725	.............................................T-G-G-G-G-AA--TC-TT--GC-G-C----AAT-G-G--GC----GA-A--A-G-C-C-T-G-A-C-G-CA--GC-G-A-C-GCC-G-C-G-T---G-A-G-G--GA--A-G--A-A-G-G-CC-----TT-CG-----G-G-T-----T-G-T--A---AA-C-C-TC-------------------------TT-TC-A-G--G-AGG----G--A-C--G---AA--GCT-A---C-T-C--G-G--G-------------T--G--------------------------AA----------------------T---A----G-------CC---C--AG-A-GG-G-…	Bacteria(100);Actinobacteria(100);Rubrobacteria(100);Gaiellales(100);Gaiellaceae(100);Gaiella(100);Gaiella_unclassified(100);
Otu0236	0	0	0	8	5	0	7	0	0	0	M03053_189_000000000-D2L8J_1_1101_21986_8359	.............................................T-G-G-G-G-AA--TT-TT--GG-A-C----AAT-G-G--GG----GC-A--A-C-C-C-T-G-A-T-C-CA--GC-C-A-T-GCC-G-C-G-T---G-T-G-T--GA--A-G--A-A-G-G-CC-----TT-CG-----G-G-T-----T-G-T--A---AA-G-C-AC-------------------------TT-TC-G-G--C-CGG----A--A-C--G---AA--ATC-G---C-G-C--G-A--G-------------T--T--------------------------AA----------------------C---A----C-------CC---C-GCG-T-GG-A-…	Bacteria(100);Proteobacteria(100);Betaproteobacteria(100);EU786132_o(100);EU786132_f(100);EU786132_g(100);EU786132_g_unclassified(100);
Otu0237	1	7	7	0	0	0	0	0	4	0	M03053_189_000000000-D2L8J_1_1102_6803_18884	.............................................C-A-G-G-G-AA--TT-TT--GC-G-C----AAT-G-G--GC----GA-A--A-G-C-C-T-G-A-C-G-CA--GC-A-A-C-GCC-G-C-G-T---G-G-G-G--GA--T-G--A-A-G-G-CC-----TT-CG-----G-G-T-----T-G-T--A---AA-C-C-CC-------------------------TT-TA-G-G--G-AGG----G--A-C--G---A----------------------------------------A--------------------------AT---------------------------------------------------------…	Bacteria(100);Actinobacteria(100);EU374107_c(100);EU374107_o(100);EU374093_f(100);EF540423_g(100);HQ864183_s(100);
Otu0238	0	0	0	0	0	1	0	4	14	0	M03053_189_000000000-D2L8J_1_1101_19752_14823	.............................................T-G-G-G-G-AA--TA-TT--GC-G-C----AAT-G-G--AC----GA-A--A-G-T-C-T-G-A-C-G-CA--GC-G-A-C-GCC-G-C-G-T---G-T-G-G--GA--G-G--A-A-G-C-CT-----TT-CG-----G-G-G-----T-G-T--A---AA-C-C-AC-------------------------TG-TC-A-G--G-AGG----G--A-A--G---AA-ACTC-G---C-A-G--G-A--C-------------C--G--------------------------AA----------------------C---A----G-------GC---C-CGG-C-GA-T-…	Bacteria(100);Gemmatimonadetes(100);GU568020_c(100);GU568020_o(100);GU568020_f(100);GU568020_g(100);EF540394_s(100);
Otu0239	7	4	4	0	0	0	0	4	0	0	M03053_189_000000000-D2L8J_1_1101_15093_8825	.............................................C-A-A-G-G-AA--TT-TT--CC-G-C----AAT-G-G--GC----GC-A--A-G-C-C-T-G-A-C-G-GA--GC-A-A-C-GCC-G-C-G-T---G-C-G-G--GA--G-G--A-C-G-C-TT-----TT-CG-----G-A-G-----T-G-T--A---AA-C-C-GC-------------------------TT-TT-C-T--G-GGG----G--A-C--G---A-------------------------------------A--G--------------------------CC----------------------A---A------------------------------…	Bacteria(100);Chloroflexi(100);Thermomicrobia(100);GQ263151_o(100);GQ263151_f(100);GQ263151_f_unclassified(100);GQ263151_f_unclassified(100);
Otu0240	0	0	0	0	0	18	1	0	0	0	M03053_189_000000000-D2L8J_1_1101_20766_4921	.............................................T-G-G-G-G-AA--TT-TT--GG-A-C----AAT-G-G--GG----GC-A--A-C-C-C-T-G-A-T-C-CA--GC-C-A-T-GCC-G-C-G-T---G-A-G-T--GA--A-G--A-A-G-G-CC-----TT-CG-----G-G-T-----T-G-T--A---AA-G-C-TC-------------------------TT-TC-G-G--A-CGG----A--A-A--G---AA--ACG-G---T-G-C--G-G--G-------------C--T--------------------------AA----------------------T---A----C-------CC---C-GTA-C-TA-A-…	Bacteria(100);Proteobacteria(100);Betaproteobacteria(100);Betaproteobacteria_unclassified(100);Betaproteobacteria_unclassified(100);Betaproteobacteria_unclassified(100);Betaproteobacteria_unclassified(100);
Otu0241	1	0	0	0	0	18	0	0	0	0	M03053_189_000000000-D2L8J_1_1101_27798_20698	.............................................T-G-G-G-G-AA--TC-TT--GC-C-C----AAT-G-G--GC----GA-A--A-G-C-C-T-G-A-G-G-CA--GC-G-A-C-GCC-G-C-G-T---G-A-G-G--GA--G-G--A-A-G-G-CC-----TT-CG-----G-G-T-----T-G-T--A---AA-C-C-TC-------------------------TT-TC-A-G--G-AGG----G--A-C--G---AA--GCT-A---C-T-C--G-G--G-------------T--T--------------------------AA----------------------T---A----G-------CC---C--AG-A-GG-G-…	Bacteria(100);Actinobacteria(100);Rubrobacteria(100);Gaiellales(100);Gaiellaceae(100);Gaiella(100);FJ479199_s(100);
Otu0242	0	0	0	0	0	19	0	0	0	0	M03053_189_000000000-D2L8J_1_1101_24693_13261	.............................................T-G-G-G-G-AA--TT-TT--GC-G-C----AAT-G-G--GC----GA-A--A-G-C-C-T-G-A-C-G-CA--GC-A-A-C-GCC-G-C-G-T---G-G-A-G--GA--T-G--A-A-G-G-CC-----TT-CG-----G-G-T-----C-G-T--A---AA-C-T-CC-------------------------TG-TC-A-G--G-GGG----G--A-C--G---AA-A--T-G---C-C-G----G--G----------------C--------------------------AA----------------------C----------------CG---G-TT-------T-…	Bacteria(100);Acidobacteria(100);HM243779_c(100);HM243779_o(100);HM243779_f(100);HM243779_g(100);HM243779_g_unclassified(100);
Otu0243	0	0	0	2	0	17	0	0	0	0	M03053_189_000000000-D2L8J_1_1101_26759_9376	.............................................T-G-G-G-G-AA--TC-TT--GG-G-C----AAT-G-G--GG----GA-A--A-C-C-C-T-G-A-C-C-CA--GC-G-A-C-GCC-G-C-G-T---G-G-G-G--GA--T-G--A-A-G-G-CC-----TT-CG-----G-G-T-----C-G-T--A---AA-C-C-CC-------------------------TG-TT-A-G--G-TGG----G--A-C--G----A-ACGT-C---C-C-T--C-T--G-------------C--A--------------------------AA----------------------T---A----G-------TT---G-GGG-G-AT-C-…	Bacteria(100);Bacteria_unclassified(100);Bacteria_unclassified(100);Bacteria_unclassified(100);Bacteria_unclassified(100);Bacteria_unclassified(100);Bacteria_unclassified(100);
Otu0244	0	0	0	6	4	0	9	0	0	0	M03053_189_000000000-D2L8J_1_1101_22537_16687	.............................................T-A-G-G-G-AA--TT-TT--CC-A-C----AAT-G-G--GC----GA-A--A-G-C-C-T-G-A-T-G-GA--GC-A-A-C-GCC-G-C-G-T---G-C-A-G--GA--G-G--A-A-G-G-CC-----TT-CG-----G-G-T-----C-G-T--A---AA-C-T-GC-------------------------TT-TT-A-T--G-AGT----G--A-C--G---A----------------------------------------T--------------------------TT---------------------------------------------------------…	Bacteria(100);TM7(100);TM7_c(100);TM7_c_unclassified(100);TM7_c_unclassified(100);TM7_c_unclassified(100);TM7_c_unclassified(100);
Otu0245	0	1	6	0	0	0	0	4	7	0	M03053_189_000000000-D2L8J_1_1101_20716_13067	.............................................T-G-G-G-G-AA--TT-TT--GG-T-C----AAT-G-G--CC----GA-A--A-G-G-C-T-G-A-A-C-CA--GC-G-A-C-GCC-G-C-G-T---G-C-G-G--GA--G-G--A-A-G-C-CC-----CT-CG-----G-G-G-----T-G-T--A---AA-C-C-GC-------------------------TG-TC-G-G--A-GGG----G--A-A--G---AA-ACGT-G---G-A-G--T-C--A-C-----------G--A--------------------------AC----------------------A--------------C-GG---A-TTC-C-AC-C-…	Bacteria(100);Gemmatimonadetes(100);GU568020_c(100);GQ263235_o(100);GQ263235_f(100);GQ263235_f_unclassified(84);GQ263235_f_unclassified(84);
Otu0246	2	14	2	0	0	0	0	0	0	0	M03053_189_000000000-D2L8J_1_1101_24791_14190	.............................................T-C-G-A-G-AA--TC-TT--TC-G-C----AAT-G-G--GC----GA-A--A-G-C-C-T-G-A-C-G-AA--GC-G-A-C-GCC-G-T-G-T---G-T-G-T--GA--T-G--A-A-G-G-CC-----TT-CG-----G-G-T-----T-G-T--A---AA-A-C-AC-------------------------TT-TC-G-C--C-TGG----G--A-A--C---AA--GGA-A---G-G-G--T-A--G-------------T--T--------------------------AA----------------------C---A----C-------CT---A-TCC-G-AC-T-…	Bacteria(100);Chlamydiae(100);Chlamydiae_c(100);Chlamydiales(100);Chlamydiales_unclassified(100);Chlamydiales_unclassified(100);Chlamydiales_unclassified(100);
Otu0247	0	0	0	1	0	4	1	0	12	0	M03053_189_000000000-D2L8J_1_1101_14952_9803	.............................................T-C-G-A-G-AA--TA-TT--TG-G-C----AAT-G-G--GC----GA-A--A-G-C-C-T-G-A-C-C-AT--GC-G-A-C-GCC-G-C-G-T---G-C-T-G--GA--C-G--A-A-G-T-CC-----CT-CG-----G-G-A-----C-G-T--A---AA-C-A-GC-------------------------TT-TT-A-T--G-CGT----G--A-A--G---AA---------------------------------------G--------------------------TT--------------------------A----------------------------T-…	Bacteria(100);OD1(100);FJ547054_c(100);AB504963_o(100);AB504963_o_unclassified(100);AB504963_o_unclassified(100);AB504963_o_unclassified(100);
Otu0248	0	0	0	5	3	10	0	0	0	0	M03053_189_000000000-D2L8J_1_1101_21418_7419	.............................................T-C-G-A-G-AA--TC-GT--TC-G-C----AAT-G-G--GC----GA-A--A-G-C-C-T-G-A-C-G-GC--GC-G-A-C-GCC-G-C-G-T---G-G-A-G--GA--T-G--A-A-G-T-TC-----TT-CG-----G-A-A-----T-G-T--A---AA-C-T-CC-------------------------TT-TT-G-C--C-AGG----G--A-A--G---AA------------------------------------G-----------------------------TT--------------------------A----------------------------T-…	Bacteria(100);OD1(100);FJ547054_c(100);AB504963_o(100);AB504963_o_unclassified(73);AB504963_o_unclassified(73);AB504963_o_unclassified(73);
Otu0249	18	0	0	0	0	0	0	0	0	0	M03053_189_000000000-D2L8J_1_1101_21269_6006	.............................................T-G-G-G-G-AA--TT-TT--GC-G-C----AAT-G-G--GC----GA-A--A-G-C-C-T-G-A-C-G-CA--GC-A-A-C-GCC-G-C-G-T---G-G-A-G--GA--T-G--A-A-G-G-TC-----TT-TG-----G-A-T-----T-G-T--A---AA-C-T-CC-------------------------TG-TC-A-G--C-AGG----G--A-A--A---AA-GCAA-C---A-C-GA-C-C-------------------T--------------------------CA----------------------T---AC------------G---T-CGT-G-GAGT-…	Bacteria(100);Acidobacteria(100);HQ645210_c(100);HQ645210_o(100);HQ645210_f(100);HQ190481_g(100);HQ190481_g_unclassified(100);
Otu0250	10	8	0	0	0	0	0	0	0	0	M03053_189_000000000-D2L8J_1_1102_11595_12742	.............................................T-G-G-G-G-AA--TA-TT--GC-G-C----AAT-G-G--GC----GG-A--A-G-C-C-T-G-A-C-G-CA--GC-G-A-C-GCC-G-C-G-T---G-A-G-G--GA--T-G--A-C-G-G-CC-----TT-CG-----G-G-T-----T-G-T--A---AA-C-C-TC-------------------------TT-TC-A-G--C-AGG----G--A-C--G---AA--G-C----------------------------------G--------------------------AA----------------------A-----------------------------G----…	Bacteria(100);Actinobacteria(100);Actinobacteria_c(100);Micromonosporales(100);Micromonosporaceae(100);Longispora(100);Longispora_fulva(100);
Otu0251	0	0	0	0	0	1	0	17	0	0	M03053_189_000000000-D2L8J_1_1101_19882_12539	.............................................T-G-G-G-G-AA--TA-TT--GC-G-C----AAT-G-G--GC----GG-A--A-G-C-C-T-G-A-C-G-CA--GC-G-A-C-GCC-G-C-G-T---G-G-G-G--GA--T-G--A-C-G-G-CC-----TT-CG-----G-G-T-----T-G-T--A---AA-C-C-TC-------------------------TT-TC-G-A--C-CGG----G--A-C--G---AA--G-C----------------------------------G--------------------------AG----------------------A-----------------------------G----…	Bacteria(100);Actinobacteria(100);Actinobacteria_c(100);Pseudonocardiales(100);Pseudonocardiaceae(100);Pseudonocardia(100);Pseudonocardia_unclassified(100);
Otu0252	0	0	0	0	0	6	0	3	3	6	M03053_189_000000000-D2L8J_1_1102_11444_12521	.............................................T-C-G-A-G-GA--TC-TT--CG-G-C----AAT-G-G--GC----GC-A--A-G-C-C-T-G-A-C-C-GA--GC-G-A-C-GCC-G-C-G-T---G-A-G-G--GA--T-G--A-A-G-G-CC-----TT-CG-----G-G-T-----T-G-T--A---AA-C-C-TC-------------------------TG-TC-G-A--G-GGG----G--AGGAAGTGCATGTGGGTACT-C----------------------------C--------------------------CA----------------------T-------------------------G-T-GT-T-…	Bacteria(100);Planctomycetes(100);Planctomycetacia(100);Planctomycetales(100);Planctomycetaceae(100);Planctomycetaceae_unclassified(78);Planctomycetaceae_unclassified(78);
Otu0253	0	0	0	2	0	16	0	0	0	0	M03053_189_000000000-D2L8J_1_1102_13754_12216	.............................................T-G-G-G-G-AA--TT-TT--GG-A-C----AAT-G-G--GG----GC-A--A-C-C-C-T-G-A-T-C-CA--GC-C-A-T-GCC-G-C-G-T---G-T-G-T--GA--A-G--A-A-G-G-CC-----TT-CG-----G-G-T-----T-G-T--A---AA-G-C-AC-------------------------TT-TC-G-G--C-CGG----A--A-C--G---AA--ATC-G---C-G-C--G-G--G-------------T--G--------------------------AA----------------------T---A----T-------CC---C-GCG-T-GG-A-…	Bacteria(100);Proteobacteria(100);Betaproteobacteria(100);EU786132_o(100);EU786132_f(100);EU786132_g(100);HQ864099_s(100);
Otu0254	0	0	0	7	0	11	0	0	0	0	M03053_189_000000000-D2L8J_1_1101_19459_10497	.............................................T-G-G-G-G-AA--TA-TT--GC-G-C----AAT-G-G--GC----GA-A--A-G-C-C-T-G-A-C-G-CA--GC-A-A-C-GCC-G-C-G-T---G-A-G-G--GA--T-G--A-C-G-G-CC-----TT-CG-----G-G-T-----T-G-T--A---AA-C-C-TC-------------------------TT-TC-A-G--C-TCC----G--A-C--G---AA--GCCT---------------------------------T--------------------------CG----------------------G-----------------------------G----…	Bacteria(100);Actinobacteria(100);Actinobacteria_c(100);Jiangellales(100);Jiangellaceae(100);Jiangella(100);Jiangella_unclassified(100);
Otu0255	7	2	7	0	2	0	0	0	0	0	M03053_189_000000000-D2L8J_1_1101_14081_4601	.............................................T-C-G-A-G-GA--TC-TT--CG-G-C----AAT-G-G--GC----GA-A--A-G-C-C-T-G-A-C-C-GA--GC-G-A-C-GCC-G-C-G-T---G-C-G-C--GA--T-G--A-A-G-G-CC-----TT-CG-----G-G-T-----T-G-T--A---AA-G-C-GC-------------------------T--TT-A-G--T-GGG----G--G-A--G---AA-A----A-----G----G-G-----------------------------------------------A----------------------------------------A---A-CCT-T--G-A-…	Bacteria(100);Planctomycetes(100);Planctomycetacia(100);Planctomycetales(100);Planctomycetaceae(100);Gemmata(89);FJ479011_s(89);
Otu0256	6	0	4	0	0	5	2	0	0	0	M03053_189_000000000-D2L8J_1_1101_23472_9317	.............................................T-C-G-A-G-AA--TC-TT--CC-A-C----AAT-G-G--AC----GA-A--A-G-T-C-T-G-A-T-G-GA--GC-G-A-C-GCC-G-C-G-T---G-A-T-T--GA--T-G--A-A-G-T-CC-----TT-CG-----G-G-A-----T-G-T--A---AA-G-A-TC-------------------------TT-TT-A-T--G-AGG----G--A-A--G---AA------------------------------------G--T--------------------------TT--------------------------A----------------------------T-…	Bacteria(100);OD1(100);FJ547054_c(100);AB504963_o(100);AB504963_o_unclassified(71);AB504963_o_unclassified(71);AB504963_o_unclassified(71);
Otu0257	6	1	10	0	0	0	0	0	0	0	M03053_189_000000000-D2L8J_1_1101_17811_13619	.............................................T-A-A-G-G-AA--TA-TT--GC-G-C----AAT-G-G--AC----GA-C--A-G-T-C-T-G-A-C-G-CA--GC-G-A-C-GCC-G-C-G-T---G-G-G-G--GA--C-G--A-A-G-G-TC-----TT-CG-----G-A-T-----T-G-T--A---AA-C-C-CC-------------------------TT-TC-G-G--G-AGG----G--A-A--G---AT--GGG-G---TGG-G------------------------G--------------------------TA----------------------AC----------------------CCA-C-TC---…	Bacteria(100);Nitrospirae(100);Nitrospira_c(100);Nitrospirales(100);Nitrospiraceae(100);Nitrospira(100);Nitrospira_unclassified(100);
Otu0258	0	0	0	10	7	0	0	0	0	0	M03053_189_000000000-D2L8J_1_1101_21804_10400	.............................................T-G-G-G-G-AA--TA-TT--GC-A-C----AAT-G-G--GC----GA-A--A-G-C-C-T-G-A-T-G-CA--GC-G-A-C-GCC-G-C-G-T---G-A-G-G--GA--T-G--A-C-G-G-CC-----TT-CG-----G-G-T-----T-G-T--A---AA-C-C-TC-------------------------TT-TC-A-G--C-AGG----G--A-A--G---AA--G-C----------------------------------G--------------------------AA----------------------A-----------------------------G----…	Bacteria(100);Actinobacteria(100);Actinobacteria_c(100);Streptomycetales(100);Streptomycetaceae(100);Streptomyces(100);Streptomyces_hygroscopicus(100);
Otu0259	0	0	0	0	0	0	0	6	8	3	M03053_189_000000000-D2L8J_1_1101_22833_6992	.............................................T-G-G-G-G-AA--TA-TT--GG-A-C----AAT-G-G--GC----GA-A--A-G-C-C-T-G-A-T-C-CA--GC-A-A-C-GCC-G-C-G-T---G-A-G-G--GA--T-G--A-C-G-G-CC-----TT-CG-----G-G-T-----T-G-T--A---AA-C-C-TC-------------------------TT-TC-A-G--C-GGG----G--A-C--G---AA--G-C----------------------------------G--------------------------CA----------------------A-----------------------------G----…	Bacteria(100);Actinobacteria(100);Actinobacteria_c(100);Propionibacteriales(100);Nocardioidaceae(100);Nocardioides(100);Nocardioides_unclassified(100);
Otu0260	0	0	0	0	0	0	0	1	11	5	M03053_189_000000000-D2L8J_1_1101_24014_14710	.............................................C-A-G-G-G-GA--TC-TT--GC-G-C----AAT-G-G--GC----GA-A--A-G-C-C-T-G-A-C-G-CA--GC-G-A-C-GCC-G-C-G-T---G-A-G-G--GA--A-G--A-A-G-G-TC-----TG-CG-----G-A-T-----T-G-T--A---AA-C-C-TC-------------------------TT-TT-C-T--A-GGG----G--A-A--G---A----------------------------------------G---------------------------A----------------------C---A------------------------------…	Bacteria(100);Chloroflexi(100);SAR202_c(100);SAR202_o(100);GU118572_f(100);GU118572_f_unclassified(100);GU118572_f_unclassified(100);
Otu0261	0	0	0	0	0	0	0	0	17	0	M03053_189_000000000-D2L8J_1_1101_18729_10207	.............................................C-A-G-G-G-AA--TC-TT--GC-G-C----AAT-G-G--AC----GA-A--A-G-T-C-T-G-A-C-G-CA--GC-G-A-C-GCC-G-C-G-T---G-G-G-G--GA--T-G--A-A-G-G-CT-----TT-CG-----G-G-T-----T-G-T--A---AA-C-C-CC-------------------------TT-TTGC-T--G-GGG----A--A-G--A---A----------------------------------------G--------------------------AT----------------------C----------------------------------…	Bacteria(100);Chloroflexi(100);SAR202_c(100);SAR202_o(100);FJ481263_f(100);FJ481263_g(100);FJ481263_g_unclassified(100);
Otu0262	5	0	0	0	0	11	1	0	0	0	M03053_189_000000000-D2L8J_1_1101_16004_10952	.............................................T-C-G-A-G-AA--TC-TT--CC-G-C----AAT-G-G--GC----GC-A--A-G-C-C-T-G-A-C-G-GA--GC-G-A-C-GCC-G-C-G-T---G-T-G-G--GA--T-G--A-A-G-G-CC-----TT-CG-----G-G-T-----T-G-T--A---AA-C-C-AC-------------------------TG-TC-A-G--T-GGG----G--A-G--C---AA-ATGC-A---T-C-A--G-G--G----------------T--------------------------TC----------------------T----------------CC---C-TGG-T-GT-T-…	Bacteria(100);Planctomycetes(100);Planctomycetacia(100);Planctomycetales(100);Planctomycetaceae(100);JF833731_g(89);JN408918_s(89);
Otu0263	8	2	7	0	0	0	0	0	0	0	M03053_189_000000000-D2L8J_1_1101_29006_12013	.............................................T-G-G-G-G-AA--TA-TT--GC-A-C----AAT-G-G--AC----GC-A--A-G-T-C-T-G-A-T-G-CA--GC-G-A-C-GCC-G-C-G-T---G-A-G-G--GA--T-G--A-C-G-G-CC-----TT-CG-----G-G-T-----T-G-T--A---AA-C-C-TC-------------------------TT-TC-G-C--C-AAG----G--A-C--G---AA--G-C----------------------------------G--------------------------AA----------------------A-----------------------------G----…	Bacteria(100);Actinobacteria(100);Actinobacteria_c(100);Micromonosporales(100);Micromonosporaceae(100);Micromonosporaceae_unclassified(100);Micromonosporaceae_unclassified(100);
Otu0264	0	0	0	0	2	15	0	0	0	0	M03053_189_000000000-D2L8J_1_1101_24570_20940	.............................................T-A-G-G-G-AA--TC-TT--GC-G-C----AAT-G-G--GC----GA-A--A-G-C-C-T-G-A-C-G-CA--GC-G-A-C-GCC-G-C-G-T---G-C-G-G--GA--A-G--A-A-G-G-CC-----TT-CG-----G-G-T-----T-G-T--A---AA-C-C-GC-------------------------TT-TC-A-G--G-AGG----G--A-C--G---AA--GCC-A---C-T-C--G-G--G-------------T--T--------------------------AA----------------------T---A----G-------CC---C--AG-A-GG-G-…	Bacteria(100);Actinobacteria(100);Rubrobacteria(100);Gaiellales(100);Gaiellaceae(100);Gaiella(100);FJ479113_s(100);
Otu0265	0	3	13	0	0	0	0	0	0	0	M03053_189_000000000-D2L8J_1_1102_7751_22200	.............................................T-G-G-G-G-AA--TT-TT--GG-A-C----AAT-G-G--GC----GC-A--A-G-C-C-T-G-A-T-C-CA--GC-C-A-T-GCC-G-C-G-T---G-T-G-T--GA--A-G--A-A-G-G-CC-----TT-CG-----G-G-T-----T-G-T--A---AA-G-C-AC-------------------------TT-TC-G-G--A-CGG----A--A-C--G---AA--ATC-G---C-G-C--G-G--T-------------T--G--------------------------AA----------------------C---A----T-------TC---C-GCG-T-GG-A-…	Bacteria(100);Proteobacteria(100);Betaproteobacteria(100);EU786132_o(100);EU786132_f(100);EU786132_g(100);GQ263265_s(100);
Otu0266	0	0	0	2	5	9	0	0	0	0	M03053_189_000000000-D2L8J_1_1101_28450_16660	.............................................T-G-G-G-G-AA--TC-TT--GC-G-C----AAT-G-G--GC----GA-A--A-G-C-C-T-G-A-C-G-CA--GC-G-A-C-GCC-G-C-G-T---G-C-G-G--GA--A-G--A-A-G-G-CC-----TT-CG-----G-G-T-----T-G-T--A---AA-C-C-GC-------------------------TT-TC-A-G--G-AGG----G--A-C--G---AA--GCC-A---C-T-C--G-G--G-------------T--T--------------------------AA----------------------T---A----C-------CC---C--AG-A-GG-G-…	Bacteria(100);Actinobacteria(100);Rubrobacteria(100);Gaiellales(100);Gaiellaceae(100);Gaiella(100);Gaiella_unclassified(100);
Otu0267	0	0	0	2	0	14	0	0	0	0	M03053_189_000000000-D2L8J_1_1101_21343_24900	.............................................T-G-G-G-G-AA--TC-TT--GC-G-C----AAT-G-C--GC----GA-A--A-G-C-G-T-G-A-C-G-CA--GC-A-A-C-GCC-G-C-G-T---G-G-G-G--GA--A-G--A-A-G-G-CC-----TT-CG-----G-G-T-----T-G-T--A---AA-C-C-CC-------------------------TT-TC-A-G--G-AGG----G--A-C--G---AA--GGT-T---C-G-G--C-G--G-------------T--G--------------------------AA----------------------T---A----G-------CC---G-TCCGG-AC---…	Bacteria(100);Actinobacteria(100);Thermoleophilia(100);Solirubrobacterales(100);AB630582_f(100);AB630582_g(100);JQ407914_s(100);
Otu0268	0	0	0	4	4	0	8	0	0	0	M03053_189_000000000-D2L8J_1_1101_23111_18244	.............................................T-G-G-G-G-AA--TA-TT--GC-A-C----AAT-G-G--GC----GA-A--A-G-C-C-T-G-A-T-G-CA--GC-G-A-C-GCC-G-C-G-T---G-G-G-G--GA--T-G--A-A-G-G-CC-----TT-CG-----G-G-T-----T-G-T--A---AA-C-C-TC-------------------------TT-TC-A-G--T-AGG----G--A-A--C---AA--G-CTT--------------------------------T--------------------------CG----------------------G-----------------------------G----…	Bacteria(100);Actinobacteria(100);Actinobacteria_c(100);Micrococcales(100);Micrococcaceae(100);Arthrobacter(100);Arthrobacter_flavus(100);
Otu0269	0	0	1	0	0	0	0	0	13	2	M03053_189_000000000-D2L8J_1_1101_12261_9502	.............................................T-G-G-G-G-AA--TA-TT--GG-A-C----AAT-G-G--GC----GA-A--A-G-C-C-T-G-A-T-C-CA--GC-G-A-C-GCC-G-C-G-T---G-G-G-T--GA--A-G--A-A-G-G-CC-----TT-CG-----G-G-T-----T-G-T--A---AA-G-C-CC-------------------------TT-TA-A-G--C-CGG----G--A-C--G---AA--AAA-G---C-C-G--C-A--C-------------C--T--------------------------AA----------------------C---A----C-------GT---G-TGG-C--C-T-…	Bacteria(100);Proteobacteria(100);Gammaproteobacteria(100);Solimonas_o(100);Solimonas_f(100);AB179503_g(100);AB179503_g_unclassified(100);
Otu0270	2	0	0	0	0	14	0	0	0	0	M03053_189_000000000-D2L8J_1_1101_25071_19748	.............................................T-G-G-G-G-AA--TA-TT--GG-A-C----AAT-G-G--GC----GA-A--A-G-C-C-T-G-A-T-C-CA--GC-A-A-T-GCC-G-C-G-T---G-A-G-T--GA--T-G--A-A-G-G-CC-----TT-AG-----G-G-T-----T-G-T--A---AA-G-C-TC-------------------------TT-TT-A-C--C-CGG----G--A-T--G---A----------------------------------------T--------------------------AA---------------------------------------------------------…	Bacteria(100);Proteobacteria(100);Alphaproteobacteria(100);Sphingomonadales(100);Sphingomonadaceae(100);Sphingomonas(100);GQ396809_s(100);
Otu0271	0	0	0	0	0	16	0	0	0	0	M03053_189_000000000-D2L8J_1_1101_25653_11571	.............................................T-G-G-G-G-AA--TC-TT--GC-C-C----AAT-G-G--GC----GA-A--A-G-C-C-T-G-A-G-G-CA--GC-G-A-C-GCC-G-C-G-T---G-A-G-G--GA--A-G--A-A-G-G-CC-----TT-CG-----G-G-T-----T-G-T--A---AA-C-C-TC-------------------------TT-TC-A-G--G-AGG----G--A-C--G---AA--GCT-A---C-T-C--G-G--G-------------T--G--------------------------AA----------------------T---A----G-------CC---C--AG-A-GG-G-…	Bacteria(100);Actinobacteria(100);Rubrobacteria(100);Gaiellales(100);Gaiellaceae(100);Gaiella(100);Gaiella_unclassified(100);
Otu0272	0	0	0	5	0	11	0	0	0	0	M03053_189_000000000-D2L8J_1_1102_12873_9098	.............................................T-G-G-G-G-AA--TC-TT--GC-G-C----AAT-G-G--GC----GA-A--A-G-C-C-T-G-A-C-G-CA--GC-G-A-C-GCC-G-C-G-T---G-A-G-G--GA--A-G--A-A-G-G-CC-----TT-CG-----G-G-T-----T-G-T--A---AA-C-C-TC-------------------------TT-TC-A-G--G-AGG----G--A-C--G---AA--GCT-A---C-T-C--G-G--G-------------T--T--------------------------AA----------------------T---A----G-------CC---C--AG-A-GG-G-…	Bacteria(100);Actinobacteria(100);Rubrobacteria(100);Gaiellales(100);Gaiellaceae(100);Gaiella(100);FJ479528_s(100);
Otu0273	0	10	4	0	0	0	0	0	1	0	M03053_189_000000000-D2L8J_1_1101_19590_4111	.............................................T-A-G-G-G-AA--TA-TT--GC-C-C----AAT-G-G--AC----GA-A--A-G-T-C-T-G-A-G-G-CA--GC-A-A-C-GCC-G-C-G-T---G-T-G-C--GA--T-G--A-A-G---GC-----CT-TCG----G-G-T-----T-G-T--A---AA-G-C-AC-------------------------TT-TT-A-T--G-AAG----G--A-A--T---A----------------------------------------G--------------------------CA----------------------A----------------------------------…	Bacteria(100);Chloroflexi(100);Anaerolineae(100);Anaerolinaeles(100);AM745150_f(100);HQ132393_g(100);HQ119895_s(61);
Otu0274	0	0	0	0	0	15	0	0	0	0	M03053_189_000000000-D2L8J_1_1102_10481_9624	.............................................T-G-G-G-G-AA--TC-TT--GG-G-C----AAT-G-G--GC----GA-A--A-G-C-C-T-G-A-C-C-CA--GC-A-A-C-GCC-G-C-G-T---G-A-G-G--GA--G-G--A-A-A-T-CC-----TT-CG-----G-G-A-----T-G-T--A---AA-C-C-TC-------------------------AC-AA-G-C--A-GGG----G--A-A--G---AA--AGG-C---C-C-C--G-G--C-------------C--A--------------------------AA----------------------T---A----G-------GT---A-GGG-A-GG-C-…	Bacteria(100);Acidobacteria(100);Chloracidobacterium_c(100);EU335275_o(100);EU335275_f(100);FJ479597_g(100);FJ479597_g_unclassified(87);
Otu0275	0	0	0	0	0	3	0	0	12	0	M03053_189_000000000-D2L8J_1_1101_26532_8226	.............................................T-C-G-A-G-AA--TC-TT--CC-G-C----AAT-G-G--GG----GA-A--A-C-C-C-T-G-A-C-G-GA--GC-G-A-C-GCC-G-C-G-T---G-C-G-G--GA--T-G--A-A-G-G-CC-----TT-CG-----G-G-T-----T-G-T--A---AA-C-C-GC-------------------------TG-TC-A-C--G-GAT----T--A-T--G---AA-GGGG-C---C-G-G--T-A--T----------------TAA------------------------TA----------------------G----------------TA---C-TGG-T-CT-T-…	Bacteria(100);Planctomycetes(100);HQ681992_c(100);HQ681992_o(100);HQ681992_f(100);HQ681992_g(100);JQ278790_s(80);
Otu0276	0	5	10	0	0	0	0	0	0	0	M03053_189_000000000-D2L8J_1_1101_24628_9938	.............................................T-G-G-G-G-AA--TT-TT--GG-A-C----AAT-G-G--GG----GC-A--A-C-C-C-T-G-A-T-C-CA--GC-C-A-T-GCC-G-C-G-T---G-T-G-T--GA--A-G--A-A-G-G-CC-----TT-CG-----G-G-T-----T-G-T--A---AA-G-C-AC-------------------------TT-TC-G-G--C-CGG----A--A-C--G---AA--ATC-G---C-G-C--G-G--G-------------T--G--------------------------AA----------------------C---A----T-------CC---C-GCG-T-GG-A-…	Bacteria(100);Proteobacteria(100);Betaproteobacteria(100);EU786132_o(100);EU786132_f(100);EU786132_g(100);EU786132_g_unclassified(100);
Otu0277	0	0	0	0	0	0	0	0	15	0	M03053_189_000000000-D2L8J_1_1101_26231_8253	.............................................T-G-G-G-G-AA--TA-TT--GG-A-C----AAT-G-G--GC----GA-A--A-G-C-C-T-G-A-T-C-CA--GC-A-A-T-GCC-G-C-G-T---G-T-G-T--GA--A-G--A-A-G-G-CC-----TT-CG-----G-G-T-----T-G-T--A---AA-G-C-AC-------------------------TT-TA-G-G--T-TGG----G--A-A--G---AA--AAA-G---C-T-T--C-A--C-------------C--T--------------------------AA----------------------T---A----C-------GT---G-AAG-C--C-T-…	Bacteria(100);Proteobacteria(100);Gammaproteobacteria(100);Solimonas_o(100);Solimonas_f(100);Panacagrimonas(100);Panacagrimonas_perspica(100);
Otu0278	0	7	8	0	0	0	0	0	0	0	M03053_189_000000000-D2L8J_1_1101_21134_14651	.............................................T-G-G-G-G-AA--TT-TT--GG-A-C----AAT-G-G--GG----GC-A--A-C-C-C-T-G-A-T-C-CA--GC-C-A-T-GCC-G-C-G-T---G-T-G-T--GA--A-G--A-A-G-G-CC-----TT-CG-----G-G-T-----T-G-T--A---AA-G-C-AC-------------------------TT-TC-G-G--C-CGG----A--A-C--G---AA--ATC-G---C-C-T--G-C--G-------------T--T--------------------------AA----------------------T---A----G-------CG---G-GGG-T-GG-A-…	Bacteria(100);Proteobacteria(100);Betaproteobacteria(100);EU786132_o(100);EU786132_f(100);EU786132_g(100);EU786132_g_unclassified(100);
Otu0279	0	0	0	6	0	0	9	0	0	0	M03053_189_000000000-D2L8J_1_1102_17180_16228	.............................................T-G-G-G-G-AA--TC-TT--GG-A-C----AAT-G-G--GC----GA-A--A-G-C-C-T-G-A-T-C-CA--GC-A-A-T-GCC-G-C-G-T---G-A-G-T--GA--T-G--A-A-G-G-CC-----TT-AG-----G-G-T-----T-G-T--A---AA-G-C-TC-------------------------TT-TT-A-C--C-CGG----G--A-T--G---A----------------------------------------T--------------------------AA---------------------------------------------------------…	Bacteria(100);Proteobacteria(100);Alphaproteobacteria(100);Sphingomonadales(100);Sphingomonadaceae(100);Sphingomonas(100);Sphingomonas_unclassified(100);
Otu0280	3	8	2	0	0	2	0	0	0	0	M03053_189_000000000-D2L8J_1_1101_25146_21670	.............................................T-A-G-G-G-AA--TC-TT--CC-G-C----AAT-G-G--AC----GA-A--A-G-T-C-T-G-A-C-G-GA--GC-A-A-C-GCC-G-C-G-T---G-A-G-C--GA--T-G--A-A-G-G-CC-----TT-CG-----G-G-T-----C-G-T--A---AA-G-C-TC-------------------------TG-TT-G-T--T-AGG----G--A-A--G---AA-CAAG-T---A-T-C--G-T--T-------------C--G--------------------------AA----------------------T---A----G-------GG---C-GGT-A-CC-T-…	Bacteria(100);Firmicutes(100);Bacilli(100);Bacillales(100);Bacillaceae(87);Bacillus(87);Bacillus_unclassified(87);
Otu0281	0	5	10	0	0	0	0	0	0	0	M03053_189_000000000-D2L8J_1_1101_18615_8082	.............................................T-G-G-G-G-AA--TT-TT--GC-G-C----AAT-G-G--GC----GC-A--A-G-C-C-T-G-A-C-G-CA--GC-A-A-C-GCC-G-C-G-T---G-A-G-T--GA--A-G--A-A-G-G-CC-----TT-CG-----G-G-T-----C-G-T--A---AA-G-C-TC-------------------------TT-TT-C-C--A-GGG----G--A-A--G---A----------------------------------------G--------------------------AA---------------------------------------------------------…	Bacteria(100);Proteobacteria(100);Deltaproteobacteria(100);SAR324(100);EU491889_f(100);EU491889_g(100);HM186019_s(100);
Otu0282	0	0	0	0	0	0	0	0	11	4	M03053_189_000000000-D2L8J_1_1102_21790_3806	.............................................T-G-G-G-G-AA--TC-TT--GC-A-C----AAT-G-G--GC----GC-A--A-G-C-C-T-G-A-T-G-CA--GC-G-A-C-GCC-G-C-G-T---G-A-G-G--GA--T-G--A-C-G-G-CC-----TT-CG-----G-G-T-----T-G-T--A---AA-C-C-TC-------------------------TT-TC-A-G--T-AGG----G--A-A--G---AA--GCC----------------------------------GC-------------------------AA----------------------G-----------------------------G----…	Bacteria(100);Actinobacteria(100);Actinobacteria_c(100);Micrococcales(100);Micrococcaceae(100);Arthrobacter(100);Arthrobacter_unclassified(100);
Otu0283	10	0	1	0	0	0	0	0	4	0	M03053_189_000000000-D2L8J_1_1101_12196_5104	.............................................T-G-G-G-G-AA--TA-TT--GC-A-C----AAT-G-G--GC----GA-A--A-G-C-C-T-G-A-T-G-CA--GC-G-A-C-GCC-G-C-G-T---G-G-G-G--GA--T-G--A-C-G-G-CC-----TT-CG-----G-G-T-----T-G-T--A---AA-C-C-CC-------------------------TT-TC-G-A--C-AGG----G--A-C--G---AA--G-C----------------------------------G--------------------------CA----------------------A-----------------------------G----…	Bacteria(100);Actinobacteria(100);Actinobacteria_c(100);Corynebacteriales(100);Nocardiaceae(100);Nocardia(100);Nocardia_alba(100);
Otu0284	0	0	0	0	0	0	0	0	0	15	M03053_189_000000000-D2L8J_1_1101_25915_10483	.............................................T-A-G-G-G-AA--TC-TT--CG-G-C----AAT-G-G--GG----GG-A--A-C-C-C-T-G-A-C-C-GA--GC-A-A-C-GCC-G-C-G-T---G-A-G-T--GA--A-G--A-A-G-G-TT-----TT-CG-----G-A-T-----C-G-T--A---AA-G-C-TC-------------------------TG-TT-G-T--A-AGA----G--A-A--G---AA-CGGG-T---G-T-G--A-G--A-------------G--T--------------------------GG----------------------A---A----A-------GT---T-CAC-A-CT-G-…	Bacteria(100);Firmicutes(100);Bacilli(100);Lactobacillales(100);Streptococcaceae(100);Streptococcus(100);Streptococcus_sanguinis(100);
Otu0285	0	0	0	0	0	0	0	0	14	0	M03053_189_000000000-D2L8J_1_1101_19548_8961	.............................................C-C-G-G-G-AA--TC-GT--GC-G-C----AAT-G-G--AC----GA-A--A-G-T-C-T-G-A-C-G-CC--GC-G-A-C-GCC-G-C-G-T---G-A-G-G--GA--T-G--A-A-G-G-CC-----TT-CG-----G-G-T-----C-G-T--A---AA-C-C-TC-------------------------TT-TT-G-C--C-TCG----G--C-A-----------------------------------------------G--------------------------AA----------------------A----------------------------------…	Bacteria(100);OP11(100);AF050605_c(100);AF050605_o(100);DQ811944_f(100);DQ811944_f_unclassified(100);DQ811944_f_unclassified(100);
Otu0286	7	0	0	0	0	0	0	3	4	0	M03053_189_000000000-D2L8J_1_1101_27624_11022	.............................................T-G-G-G-G-AA--TC-TT--GC-G-C----AAT-G-G--GC----GA-A--A-G-C-C-T-G-A-C-G-CA--GC-C-A-T-GCC-G-C-G-T---G-A-A-T--GA--T-G--A-A-G-G-TC-----TT-AG-----G-A-T-----T-G-T--A---AA-A-T-TC-------------------------TT-TC-A-C--C-GGG----G--A-C--G---A----------------------------------------T--------------------------AA---------------------------------------------------------…	Bacteria(100);Proteobacteria(100);Alphaproteobacteria(100);Caulobacterales(100);Caulobacteraceae(100);Brevundimonas(100);Brevundimonas_halotolerans(100);
Otu0287	6	0	0	0	0	2	0	0	2	4	M03053_189_000000000-D2L8J_1_1102_12093_9914	.............................................T-A-A-C-G-AA--TC-TT--GG-G-C----AAT-G-G--GC----GA-A--A-G-C-C-T-G-A-C-C-CA--GC-A-A-T-GCC-G-C-G-T---G-C-G-G--GA--G-G--A-A-G-T-CC-----CT-CG-----G-G-A-----T-G-T--A---AA-C-C-GC-------------------------TT-TT-A-G--G-GTC----T--A-A--C---AA--GCG-A---G-T-C--G-G--T----------------A--------------------------AA----------------------T---A----------G-CC---G-ACA-A-AG-T-…	Bacteria(100);Planctomycetes(100);Phycisphaerae(100);HQ697838_o(100);HM066343_f(100);EU245727_g(100);EU245727_g_unclassified(100);
Otu0288	8	0	0	2	0	0	4	0	0	0	M03053_189_000000000-D2L8J_1_1101_22151_10830	.............................................T-G-G-G-G-AA--TC-TT--GC-G-C----AAT-G-G--AC----GA-A--A-G-T-C-T-G-A-C-G-CA--GC-C-A-C-GCC-G-C-G-T---G-A-G-T--GA--A-G--A-A-G-G-CC-----TT-CG-----G-G-T-----T-G-T--A---AA-G-C-TC-------------------------TG-TC-G-G--G-CGG----G--A-C--G---AA-AACT-T---T-T-G--G-G--G-------------T--T--------------------------AA----------------------T---A----G-------CC---C-CAA-G-AA-T-…	Bacteria(100);Proteobacteria(100);Deltaproteobacteria(100);FJ889281_o(100);FJ889281_f(100);FJ889281_g(100);FJ889281_g_unclassified(100);
Otu0289	4	0	2	1	3	4	0	0	0	0	M03053_189_000000000-D2L8J_1_1101_23942_5657	.............................................T-C-G-A-G-GA--TC-TT--CG-G-C----AAT-G-G--GC----GA-A--A-G-C-C-T-G-A-C-C-GA--GC-G-A-T-GCC-G-C-G-T---G-C-G-C--GA--T-G--A-A-G-G-CC-----TT-CG-----G-G-T-----T-G-T--A---AA-G-C-GC--------------------------G-AA-A-G--A-GGG----G--A-G--A---AA---------------------------------------A--------------------------GC-------------------------------------------------------CC…	Bacteria(100);Planctomycetes(100);Planctomycetacia(100);Planctomycetales(100);Planctomycetaceae(100);Gemmata(72);Gemmata_unclassified(72);
Otu0290	0	6	8	0	0	0	0	0	0	0	M03053_189_000000000-D2L8J_1_1102_14179_10865	.............................................T-A-A-G-G-GA--TC-TT--GG-A-C----AAT-G-G--GG----GA-A--A-C-C-C-T-G-A-T-C-CA--GC-C-A-T-GCC-G-C-G-T---G-G-G-T--GA--A-G--A-A-G-G-CC-----TT-CG-----G-G-T-----T-G-T--A---AA-G-C-CC-------------------------TT-TC-A-G--T-GGT----G--A-A--G---A----------------------------------------T--------------------------GA---------------------------------------------------------…	Bacteria(100);Proteobacteria(100);Alphaproteobacteria(100);Micavibrio_o(100);Micavibrio_f(100);Micavibrio_f_unclassified(100);Micavibrio_f_unclassified(100);
Otu0291	0	0	0	0	0	0	14	0	0	0	M03053_189_000000000-D2L8J_1_1101_25884_9963	.............................................T-G-G-G-G-AA--TA-TT--GG-A-C----AAT-G-G--GC----GA-A--A-G-C-C-T-G-A-T-C-CA--GC-A-A-T-GCC-G-C-G-T---G-A-G-T--GA--T-G--A-A-G-G-CC-----TT-AG-----G-G-T-----T-G-T--A---AA-G-C-TC-------------------------TT-TT-A-C--C-CGG----G--A-T--G---A----------------------------------------T--------------------------AA---------------------------------------------------------…	Bacteria(100);Proteobacteria(100);Alphaproteobacteria(100);Sphingomonadales(100);Sphingomonadaceae(100);Sphingomonadaceae_unclassified(100);Sphingomonadaceae_unclassified(100);
Otu0292	0	0	0	0	0	0	0	0	3	11	M03053_189_000000000-D2L8J_1_1101_26265_11813	.............................................T-G-G-G-G-AA--TA-TT--GG-A-C----AAT-G-G--GC----GC-A--A-G-C-C-T-G-A-T-C-CA--GC-C-A-T-GCC-G-C-G-T---G-T-G-T--GA--A-G--A-A-G-G-CC-----TT-CG-----G-G-T-----T-G-T--A---AA-G-C-AC-------------------------TT-TT-G-T--T-GGG----G--A-A--G---AA--AAG-C---G-C-T--C-G--G-------------T--T--------------------------AA----------------------T---A----C-------CC---G-GGT-G-TA-C-…	Bacteria(100);Proteobacteria(100);Gammaproteobacteria(100);Xanthomonadales(100);Xanthomonadaceae(100);Lysobacter(100);Lysobacter_unclassified(100);
Otu0293	0	0	0	1	0	0	0	0	13	0	M03053_189_000000000-D2L8J_1_1101_24052_20059	.............................................C-A-A-G-G-GA--TC-TT--GG-G-C----AAT-G-G--GC----GA-A--A-G-C-C-T-G-A-C-C-CA--GC-G-A-C-ACT-G-C-G-T---G-G-G-G--GA--A-G--A-A-G-G-CC-----TT-CG-----G-G-T-----C-G-T--A---AA-C-C-CC-------------------------TT-TT-C-T--T-GGG----G--A-A--G-----------------------------------------A--G--------------------------TA----------------------A---G------------------------------…	Bacteria(100);Chloroflexi(100);SAR202_c(100);SAR202_o(100);HM187193_f(100);HM187193_g(100);HM187193_s(100);
Otu0294	0	0	0	0	0	0	0	0	14	0	M03053_189_000000000-D2L8J_1_1101_17673_4013	.............................................T-G-G-G-G-AA--TC-TT--GC-G-C----AAT-G-C--GC----GA-A--A-G-C-G-T-G-A-C-G-CA--GC-A-A-C-GCC-G-C-G-T---G-A-G-G--GA--A-G--A-C-G-G-CC-----TT-CG-----G-G-T-----T-G-T--A---AA-C-C-TC-------------------------TT-TC-A-G--G-AGG----G--A-C--G---AA--GGT-G---C-G-G--C-G--G-------------C--G--------------------------AA----------------------T---A----G-------CC---G-TCCGT-AC---…	Bacteria(100);Actinobacteria(100);Thermoleophilia(100);Solirubrobacterales(100);AB630582_f(100);AB630582_g(100);AB630582_g_unclassified(100);
Otu0295	1	3	6	0	1	3	0	0	0	0	M03053_189_000000000-D2L8J_1_1101_20782_20664	.............................................T-A-A-G-G-AA--TA-TT--GG-A-C----AAT-G-G--TC----GC-A--A-G-A-C-T-G-A-T-C-CA--GC-C-A-T-GCC-G-C-G-T---G-A-A-G--GA--T-G--A-A-G-G-CC-C---TA-TG-----G-G-T-----T-G-T--A---AA-C-T-TC-------------------------TT-TT-G-T--A-CGG----G--A-A--A---AA-ACCC-C---T-C-T--A---------------------C--------------------------GT----------------------G---------------------T-AGA-G-GG-C-…	Bacteria(100);Bacteroidetes(100);Sphingobacteria(100);HQ178786_o(100);FJ793180_f(72);FJ793180_f_unclassified(72);FJ793180_f_unclassified(72);
Otu0296	0	0	0	3	0	9	2	0	0	0	M03053_189_000000000-D2L8J_1_1101_27856_22114	.............................................T-G-G-G-G-AA--TC-TT--GC-G-C----AAT-G-G--GC----GA-A--A-G-C-C-T-G-A-C-G-CA--GC-G-A-C-GCC-G-C-G-T---G-C-G-G--GA--A-G--A-A-G-G-CC-----TT-CG-----G-G-T-----T-G-T--A---AA-C-C-GC-------------------------TT-TC-A-G--G-AGG----G--A-C--G---AA--GCC-A---C-T-C--G-G--G-------------T--G--------------------------AA----------------------T---A----G-------CC---C--AG-A-GG-G-…	Bacteria(100);Actinobacteria(100);Rubrobacteria(100);Gaiellales(100);Gaiellaceae(100);Gaiella(100);AJ863234_s(100);
Otu0297	2	4	8	0	0	0	0	0	0	0	M03053_189_000000000-D2L8J_1_1102_10176_8308	.............................................T-C-G-A-G-AA--TC-TT--CC-G-C----AAT-G-G--AC----GC-A--A-G-T-C-T-G-A-C-G-GA--GC-G-A-C-GCC-G-C-G-T---G-C-G-G--GA--T-G--A-A-G-G-TC-----TT-TG-----G-A-T-----T-G-T--A---AA-C-C-GC-------------------------TG-TC-A-C--G-CGT----T--A-T--G---AA--TGC-G---C-G-T--C-A--G-C--------------T--------------------------AA----------------------T---A----------C-CT---G-CTG-C--G-T-…	Bacteria(100);Planctomycetes(100);AY532588_c(100);AY532588_o(100);AY532588_f(100);AY532588_g(100);AY532588_g_unclassified(100);
Otu0298	0	0	0	0	3	8	3	0	0	0	M03053_189_000000000-D2L8J_1_1101_11885_11444	.............................................T-C-G-A-G-AA--TC-AT--TC-A-C----AAT-G-G--GC----GA-A--AGC---C-T-G-A-T-G-GT--GT-G-A-C-GCC-G-C-G-T---G-G-A-G--GA----TG-A-A-G-G-TC-----TT-CG-----G-A-T-----T-G-T--A---AA-C-T-CC-------------------------TG-TC-A-T--G-TGA----G--A-G--T---AA--AGC-C---G---G--G-C--G-------------T--T---------------------------A--------------------------A----C-------TG---C-GTGCC-GG-TT…	Bacteria(100);Verrucomicrobia(100);Verrucomicrobiae(100);Verrucomicrobiales(100);DQ856525_f(100);DQ856525_g(100);DQ856525_g_unclassified(100);
Otu0299	0	0	0	0	0	0	0	14	0	0	M03053_189_000000000-D2L8J_1_1101_18619_3236	.............................................C-T-A-A-G-AA--TC-TT--GC-G-C----AAT-G-G--GC----GA-A--A-G-C-C-T-G-A-C-G-CA--GC-A-A-C-GCC-G-C-G-T---G-G-G-G--GA--C-G--A-AGG---CC-----TT-CG-----G-G-T-----C-G-T--A---AA-C-C-CC-------------------------TT-TT-A-C--G-AGG----G--A-A--G---A-------------------------------------A--G--------------------------TT----------------------C----------------------------------…	Bacteria(100);Chloroflexi(100);EU335161_c(100);AB186887_o(100);AB186887_f(100);AB186887_g(100);FM209136_s(100);
Otu0300	0	0	0	0	0	13	0	0	0	0	M03053_189_000000000-D2L8J_1_1101_25467_13079	.............................................T-G-G-G-G-AA--TC-TT--GC-G-C----AAT-G-G--GC----GA-A--A-G-C-C-T-G-A-C-G-CA--GC-G-A-C-GCC-G-C-G-T---G-G-G-G--GA--C-G--A-A-G-G-CC-----TT-CG-----G-G-T-----T-G-T--A---AA-C-C-CC-------------------------TG-TC-G-G--G-CGG----A--A-C--G---AA-TCCC-C---C-G-A--G-G--A-------------C--G--------------------------AA----------------------T---A----C-------TC---C-TCG-G-GG-T-…	Bacteria(100);Nitrospirae(100);Nitrospira_c(100);Methylomirabilis_o(100);Methylomirabilis_f(100);JF747650_g(100);EU335206_s(100);
Otu0301	0	0	0	0	0	0	0	0	11	2	M03053_189_000000000-D2L8J_1_1101_20607_9315	.............................................T-A-G-G-G-AA--TT-TT--CC-A-C----AAT-G-G--GC----GA-A--A-G-C-C-T-G-A-T-G-GA--GC-A-A-T-GCC-G-C-G-T---G-C-A-G--GA--T-G--A-A-T-G-CC-----TT-AG-----G-G-T-----T-G-T--A---AA-C-T-GC-------------------------TT-TT-A-T--G-TGG----G--A-A--G---A----------------------------------------T--------------------------TA---------------------------------------------------------…	Bacteria(100);TM7(100);TM7_c(100);JF421159_o(100);JF421159_o_unclassified(100);JF421159_o_unclassified(100);JF421159_o_unclassified(100);
Otu0302	0	0	0	0	0	0	0	0	13	0	M03053_189_000000000-D2L8J_1_1101_20700_6987	.............................................T-G-G-G-G-AA--TT-TT--GG-A-C----AAT-G-G--GG----GA-A--A-C-C-C-T-G-A-T-C-CA--GC-A-A-C-GCC-G-C-G-T---G-G-A-G--GA--C-G--A-A-G-G-TC-----TT-CG-----G-A-T-----T-G-T--A---AA-C-T-CCT-------------------TTTGCAGGGGACAAACCTCTTGGTGAAAAGCC-A---A----------------------------------------G--------------------------AA---------------------------------------------------------…	Bacteria(100);Elusimicrobia(100);Elusimicrobia_c(100);EU861834_o(100);EU861834_o_unclassified(100);EU861834_o_unclassified(100);EU861834_o_unclassified(100);
Otu0303	4	0	0	0	0	0	0	8	1	0	M03053_189_000000000-D2L8J_1_1101_23819_18522	.............................................T-G-G-G-G-AA--TA-TT--GC-A-C----AAT-G-G--GC----GA-A--A-G-C-C-T-G-A-T-G-CA--GC-G-A-C-GCC-G-C-G-T---G-A-G-G--GA--T-G--A-C-G-G-CC-----TT-CG-----G-G-T-----T-G-T--A---AA-C-C-TC-------------------------TT-TC-A-G--C-AGG----G--A-C--G---AA--G-C----------------------------------G--------------------------AG----------------------A-----------------------------G----…	Bacteria(100);Actinobacteria(100);Actinobacteria_c(100);Corynebacteriales(100);Nocardiaceae(100);Rhodococcus(100);Rhodococcus_wratislaviensis(100);
Otu0304	0	0	0	0	0	13	0	0	0	0	M03053_189_000000000-D2L8J_1_1101_26151_11797	.............................................T-G-G-G-G-AA--TC-TT--GC-G-C----AAT-G-G--GC----GA-A--A-G-C-C-T-G-A-C-G-CA--GC-G-A-C-GCC-G-C-G-T---G-C-G-G--GA--A-G--A-A-G-G-CC-----TT-CG-----G-G-T-----T-G-T--A---AA-C-C-GC-------------------------TT-TC-A-G--G-AGG----G--A-C--G---AA--GCC-A---C-T-C--G-G--G-------------T--T--------------------------AA----------------------C---A----G-------CC---C--AG-A-GG-G-…	Bacteria(100);Actinobacteria(100);Rubrobacteria(100);Gaiellales(100);Gaiellaceae(100);Gaiella(100);Gaiella_unclassified(100);
Otu0305	0	0	0	0	0	13	0	0	0	0	M03053_189_000000000-D2L8J_1_1101_22836_10122	.............................................T-G-G-G-G-AA--TT-TT--GG-A-C----AAT-G-G--GC----GC-A--A-G-C-C-T-G-A-T-C-CA--GC-C-A-T-GCC-G-C-G-T---G-T-G-T--GA--A-G--A-A-G-G-CC-----TT-CG-----G-G-T-----T-G-T--A---AA-G-C-AC-------------------------TT-TC-G-G--A-CGG----A--A-C--G---AA--ATC-G---C-G-C--G-G--G-------------C--G--------------------------AA----------------------T---A----T-------CC---C-GCG-T-GG-A-…	Bacteria(100);Proteobacteria(100);Betaproteobacteria(100);EU786132_o(100);EU786132_f(100);EU786132_g(100);EU786132_g_unclassified(100);
Otu0306	0	0	3	0	0	10	0	0	0	0	M03053_189_000000000-D2L8J_1_1101_20072_12035	.............................................T-C-G-A-G-AG--GC-TT--CG-G-C----AAT-G-G--GG----GA-A--A-C-C-C-T-G-A-C-C-GA--GC-G-A-C-GCC-G-C-G-T---G-G-G-G--GA--T-G--A-A-G-G-CC-----TT-TG-----G-G-T-----T-G-T--A---AA-C-C-CC-------------------------TG-TC-A-T--G-AGG----G--A-A--G---AA--ACG-T-----C-A--C-C--G-TC-------------C--------------------------GA----------------------A---T---------AG-AG---C-GGT-G-AT-T-…	Bacteria(100);WS3(100);GU302492_c(100);AM991194_o(100);FJ478933_f(100);FJ478933_g(100);FJ478933_g_unclassified(100);
Otu0307	0	0	0	0	0	0	0	0	13	0	M03053_189_000000000-D2L8J_1_1101_14635_11839	.............................................T-G-G-G-G-AA--TT-TT--GG-A-C----AAT-G-G--GC----GA-A--A-G-C-C-T-G-A-T-C-CA--GC-A-A-C-TCT-G-C-G-T---G-A-G-G--GA--C-G--A-A-G-G-CC-----TT-CG-----G-G-T-----C-G-T--A---AA-C-C-TC-------------------------TT-TT-A-C--A-TGG----G--A-A--G---AA---TG-G---C-A-----------------------G--C--------------------------AA-----------------------------------------------TG-C--C-T-…	Bacteria(100);Elusimicrobia(100);Elusimicrobia_c(100);Elusimicrobiales(100);AF407708_f(100);AF407708_g(100);AY133074_s(100);
Otu0308	0	1	2	0	0	0	0	9	1	0	M03053_189_000000000-D2L8J_1_1101_22026_19575	.............................................C-A-A-G-G-AA--TT-TT--CC-A-C----AAT-G-G--GC----GC-A--A-G-C-C-T-G-A-T-G-GA--GC-A-A-C-GCC-G-C-G-T---G-C-G-G--GA--T-G--A-C-G-C-CC-----TT-CG-----G-G-G-----T-G-T--A---AA-C-C-GC-------------------------TT-TT-C-G--A-GGG----G--A-C--G---A-------------------------------------A--G--------------------------GC----------------------A---A------------------------------…	Bacteria(100);Chloroflexi(100);Thermomicrobia(100);GQ263151_o(100);GQ263151_f(100);AY921935_g(100);AY921935_g_unclassified(100);
Otu0309	0	1	0	0	0	0	0	1	6	5	M03053_189_000000000-D2L8J_1_1101_17370_11414	.............................................T-G-G-G-G-AA--TC-TT--GC-G-C----AAT-G-G--GC----GA-A--A-G-C-C-T-G-A-C-G-CA--GC-G-A-C-GCC-G-C-G-T---G-C-G-G--GA--A-G--A-A-G-G-CC-----TT-AG-----G-G-T-----T-G-T--A---AA-C-C-GC-------------------------TT-TC-A-G--G-AGG----G--A-C--G---AA--GCC-A---C-T-C--G-G--G-------------T--G--------------------------AA----------------------T---A----G-------CC---C--AG-A-GG-G-…	Bacteria(100);Actinobacteria(100);Rubrobacteria(100);Gaiellales(100);Gaiellaceae(100);Gaiella(100);Gaiella_unclassified(100);
Otu0310	0	0	0	0	0	0	0	13	0	0	M03053_189_000000000-D2L8J_1_1101_21253_9731	.............................................T-G-G-G-G-AA--TA-TT--GG-A-C----AAT-G-G--GC----GA-A--A-G-C-C-T-G-A-T-C-CA--GC-A-A-C-GCC-G-C-G-T---G-A-G-G--GA--T-G--A-C-G-G-CC-----TT-CG-----G-G-T-----T-G-T--A---AA-C-C-TC-------------------------TT-TC-G-G--T-AGG----G--A-C--G---AA--G-C----------------------------------G--------------------------AG----------------------A-----------------------------G----…	Bacteria(100);Actinobacteria(100);Actinobacteria_c(100);Propionibacteriales(100);Nocardioidaceae(100);Nocardioides(100);Nocardioides_unclassified(100);
Otu0311	0	1	2	0	0	0	0	0	10	0	M03053_189_000000000-D2L8J_1_1102_11471_14512	.............................................T-G-G-G-G-AA--TA-TT--GG-G-C----AAT-G-G--GG----GA-A--A-C-C-C-T-G-A-C-C-CA--GC-G-A-C-GCC-G-C-G-T---G-G-G-T--GA--T-G--A-A-G-G-CC-----TT-CG-----G-G-T-----C-G-T--A---AA-G-C-CC-------------------------TG-TC-A-G--G-AGG----A--A-A--G---AA-CGAC-T---T-T-G--T-G--G-------------C--T--------------------------AA----------------------T---A----A-------CC---A-CAA-G-GT-G-…	Bacteria(100);Proteobacteria(100);Deltaproteobacteria(100);Deferrisoma_o(100);FJ479568_f(100);FJ478660_g(100);FJ478660_g_unclassified(100);
Otu0312	0	0	0	0	0	0	0	0	0	13	M03053_189_000000000-D2L8J_1_1101_18323_7439	.............................................T-G-G-G-G-AA--TT-TT--GG-A-C----AAT-G-G--GC----GC-A--A-G-C-C-T-G-A-T-C-CA--GC-C-A-T-GCC-G-C-G-T---G-T-C-T--GA--A-G--A-A-G-G-CC-----TT-CG-----G-G-T-----T-G-T--A---AA-G-G-AC-------------------------TT-TT-G-T--C-AGG----G--A-A--G---AA--AAG-G---A-C-A--G-G--G-------------T--T--------------------------AA----------------------T---A----C-------CC---C-TGT-T-TG-A-…	Bacteria(100);Proteobacteria(100);Betaproteobacteria(100);Neisseriales(100);Neisseriaceae(100);Neisseria(100);Neisseria_unclassified(100);
Otu0313	0	0	0	3	1	8	0	0	1	0	M03053_189_000000000-D2L8J_1_1101_17431_17469	.............................................T-G-G-G-G-AA--TC-TT--GC-G-C----AAT-G-C--GC----GA-A--A-G-C-G-T-G-A-C-G-CA--GC-A-A-C-GCC-G-C-G-T---G-G-G-G--GA--A-G--A-C-G-G-CC-----TT-AG-----G-G-T-----T-G-T--A---AA-C-C-CC-------------------------TT-TC-A-G--T-TGG----G--A-C--G---AA--GCC-T---T-G-C--C-G--G-------------T--T--------------------------AA----------------------T---A----G-------CC---G-CGTGA-GG---…	Bacteria(100);Actinobacteria(100);Thermoleophilia(100);Solirubrobacterales(100);Solirubrobacterales_unclassified(100);Solirubrobacterales_unclassified(100);Solirubrobacterales_unclassified(100);
Otu0314	0	0	0	0	0	0	0	13	0	0	M03053_189_000000000-D2L8J_1_1101_20235_8132	.............................................T-G-G-G-G-AA--TA-TT--GG-A-C----AAT-G-G--GC----GA-A--A-G-C-C-T-G-A-T-C-CA--GC-A-A-C-GCC-G-C-G-T---G-A-G-G--GA--T-G--A-C-G-G-CC-----TT-CG-----G-G-T-----T-G-T--A---AA-C-C-TC-------------------------TT-TC-A-G--C-GCT----G--A-C--G---AA--G-C----------------------------------G--------------------------AA----------------------A-----------------------------G----…	Bacteria(100);Actinobacteria(100);Actinobacteria_c(100);Propionibacteriales(100);Nocardioidaceae(100);Nocardioides(100);Nocardioides_dubius(100);
Otu0315	3	1	8	0	0	0	0	0	0	0	M03053_189_000000000-D2L8J_1_1101_21620_22967	.............................................T-G-G-G-G-AA--TA-TT--GG-A-C----AAT-G-G--GG----GA-A--A-C-C-C-T-G-A-T-C-CA--GC-C-A-T-GCC-G-C-G-T---G-A-G-T--GA--T-G--A-A-G-G-CC-----TT-CG-----G-G-T-----T-G-T--A---AA-G-C-TC-------------------------TT-TC-G-G--C-GGG----G--A-C--G---A----------------------------------------T--------------------------AA---------------------------------------------------------…	Bacteria(100);Proteobacteria(100);Alphaproteobacteria(100);Alphaproteobacteria_unclassified(100);Alphaproteobacteria_unclassified(100);Alphaproteobacteria_unclassified(100);Alphaproteobacteria_unclassified(100);
Otu0316	0	0	2	0	0	0	0	0	10	0	M03053_189_000000000-D2L8J_1_1101_24809_9308	.............................................T-G-G-G-G-AA--TA-TT--GC-A-C----AAT-G-G--GC----GA-A--A-G-C-C-T-G-A-T-G-CA--GC-G-A-C-GCC-G-C-G-T---G-A-G-G--GA--T-G--A-C-G-G-CC-----TT-CG-----G-G-T-----T-G-T--A---AA-C-C-TC-------------------------TT-TC-A-G--C-AGG----G--A-A--G---AA--G-C----------------------------------G--------------------------CA----------------------A-----------------------------G----…	Bacteria(100);Actinobacteria(100);Actinobacteria_c(100);Micrococcales(100);Intrasporangiaceae(100);Knoellia(100);Knoellia_sinensis(100);
Otu0317	0	0	2	0	0	10	0	0	0	0	M03053_189_000000000-D2L8J_1_1101_21506_14660	.............................................T-C-G-A-G-AG--GC-TT--CG-G-C----AAT-G-G--GG----GA-A--A-C-C-C-T-G-A-C-C-GA--GC-G-A-C-GCC-G-C-G-T---G-G-A-G--GA--A-G--A-A-G-G-CC-----CT-CG-----G-G-T-----C-G-T--A---AA-C-T-CC-------------------------TT-TT-G-G--T-AGG----G--A-A--G---AA-CCTG-C---A-T-T--C-G--G-C--------------G--------------------------AA----------------------T---A----------A-TC---G-AAT-G-CT-T-…	Bacteria(100);WS3(100);GU302492_c(100);AM991194_o(100);EU135571_f(100);EU135571_g(100);EU135571_g_unclassified(100);
Otu0318	0	0	12	0	0	0	0	0	0	0	M03053_189_000000000-D2L8J_1_1101_19900_9475	.............................................T-G-G-G-G-AA--TC-TT--GC-A-C----AAT-G-G--GG----GA-A--A-C-C-C-T-G-A-T-G-CA--GC-G-A-C-GCC-G-C-G-T---G-A-G-C--GA--T-G--A-A-G-C-CC-----TT-CG-----G-G-G-----T-G-T--A---AA-G-C-TC-------------------------TT-TC-G-G--C-AGG----A--A-C--G---A----------------------------------------T--------------------------CA---------------------------------------------------------…	Bacteria(100);Acidobacteria(100);Solibacteres(100);Solibacterales(100);Solibacteraceae(100);HM186250_g(100);HM186250_s(100);
Otu0319	0	0	0	0	2	10	0	0	0	0	M03053_189_000000000-D2L8J_1_1102_13079_7978	.............................................T-G-G-G-G-AA--TT-TT--GC-G-C----AAT-G-G--GC----GA-A--A-G-C-C-T-G-A-C-G-CA--GC-A-A-C-GCC-G-C-G-T---G-G-A-G--GA--T-G--A-A-G-G-CC-----TT-CG-----G-G-T-----C-G-T--A---AA-C-T-CC-------------------------TG-TC-A-G--G-GGG----G--A-C--G---AA-AG---G---C-C-G----G--G----------------C--------------------------AA----------------------C---C----------G-GC------T-------T-…	Bacteria(100);Acidobacteria(100);HM243779_c(100);HM243779_o(100);HM243779_f(100);HM243779_g(100);HM243779_g_unclassified(100);
Otu0320	0	0	0	0	0	0	0	9	3	0	M03053_189_000000000-D2L8J_1_1101_26764_12263	.............................................T-G-G-G-G-AA--TC-TT--GG-A-C----AAT-G-G--GC----GC-A--A-G-C-C-T-G-A-T-C-CA--GC-C-A-T-GCC-G-C-G-T---G-A-G-T--GA--A-G--A-A-G-G-CC-----TT-AG-----G-G-T-----T-G-T--A---AA-G-C-TC-------------------------TT-TC-G-C--C-CGC----G--A-A--G---A----------------------------------------T--------------------------AA---------------------------------------------------------…	Bacteria(100);Proteobacteria(100);Alphaproteobacteria(100);Alphaproteobacteria_unclassified(100);Alphaproteobacteria_unclassified(100);Alphaproteobacteria_unclassified(100);Alphaproteobacteria_unclassified(100);
Otu0321	0	0	0	1	0	11	0	0	0	0	M03053_189_000000000-D2L8J_1_1101_23271_17470	.............................................T-G-G-G-G-AA--TA-TT--GC-G-C----AAT-G-G--GC----GA-A--A-G-C-C-T-G-A-C-G-CA--GC-G-A-C-GCC-G-C-G-T---G-A-G-G--GA--T-G--A-C-G-G-CC-----TT-CG-----G-G-T-----T-G-T--A---AA-C-C-TC-------------------------TT-TC-G-C--C-AGG----G--A-C--G---AA--G-A----------------------------------G--------------------------CA----------------------A-----------------------------T----…	Bacteria(100);Actinobacteria(100);Actinobacteria_c(100);Pseudonocardiales(100);Pseudonocardiaceae(100);Kibdelosporangium(100);Kibdelosporangium_aridum(100);
Otu0322	8	0	4	0	0	0	0	0	0	0	M03053_189_000000000-D2L8J_1_1101_28200_13970	.............................................T-A-A-G-G-AA--TA-TT--GC-G-C----AAT-G-G--GC----GA-A--A-G-C-C-T-G-A-C-G-CA--GC-G-A-C-GCC-G-C-G-T---G-G-G-G--GA--T-G--A-A-G-G-TC-----TT-CG-----G-A-T-----T-G-T--A---AA-C-C-CC-------------------------TT-TC-G-G--G-AGG----G--A-A--G---AT--GGA-A---T-G-G--G---------------------G--------------------------TA----------------------A---------------------C-CCA-T-TC---…	Bacteria(100);Nitrospirae(100);Nitrospira_c(100);Nitrospirales(100);Nitrospiraceae(100);Nitrospira(100);DQ058676_s(100);
Otu0323	0	0	0	0	0	12	0	0	0	0	M03053_189_000000000-D2L8J_1_1101_26445_14531	.............................................T-G-G-G-G-AA--TC-TT--GC-C-C----AAT-G-G--GC----GA-A--A-G-C-C-T-G-A-G-G-CA--GC-G-A-C-GCC-G-C-G-T---G-C-G-G--GA--A-G--A-A-G-G-CC-----TT-CG-----G-G-T-----T-G-T--A---AA-C-C-GC-------------------------TT-TC-A-G--G-AGG----G--A-C--G---AA--GCT-A---C-T-C--G-G--G-------------T--G--------------------------AA----------------------T---A----G-------CC---C--AG-A-GG-G-…	Bacteria(100);Actinobacteria(100);Rubrobacteria(100);Gaiellales(100);Gaiellaceae(100);Gaiella(100);Gaiella_unclassified(100);
Otu0324	0	0	0	0	0	0	0	0	12	0	M03053_189_000000000-D2L8J_1_1101_13803_9529	.............................................T-A-A-G-G-AA--TC-TT--CC-A-C----AAT-G-G--AC----GA-A--A-G-T-C-T-G-A-T-G-GA--GC-A-A-C-GCC-G-C-G-T---G-C-A-G--GA--T-G--A-A-G-G-CT-----TT-CG-----G-G-T-----C-G-T--A---AA-C-T-GC-------------------------TT-TT-A-T--A-TGG----G--A-A--G---A----------------------------------------T--------------------------TA---------------------------------------------------------…	Bacteria(100);WS5(100);WS5_c(100);EU644175_o(100);EU644175_f(100);EU644175_f_unclassified(100);EU644175_f_unclassified(100);
Otu0325	0	0	0	0	0	10	0	0	2	0	M03053_189_000000000-D2L8J_1_1101_11484_13653	.............................................T-G-G-G-G-AA--TT-TT--GG-A-C----AAT-G-G--GG----GC-A--A-C-C-C-T-G-A-T-C-CA--GC-C-A-T-GCC-G-C-G-T---G-C-G-G--GA--A-G--A-A-G-G-CC-----TT-CG-----G-G-T-----T-G-T--A---AA-C-C-GC-------------------------TT-TT-A-T--T-CGG----A--A-A--G---AA--GGA-G---T-G-A--G-G--G-------------T--G--------------------------AA----------------------T---A----C-------CC---C-TCA-T-GA-C-…	Bacteria(100);Proteobacteria(100);Betaproteobacteria(100);Burkholderiales(100);AY234747_f(84);AY234747_f_unclassified(84);AY234747_f_unclassified(84);
Otu0326	0	0	0	0	0	0	0	0	12	0	M03053_189_000000000-D2L8J_1_1101_23779_7657	.............................................C-C-G-G-G-AA--TA-TT--GC-G-C----AAT-G-G--GC----GA-A--A-G-C-C-T-G-A-C-G-CA--GC-G-A-C-GCC-G-C-G-T---G-G-A-G--GA--T-G--A-A-G-G-CC-----TT-CG-----G-G-T-----T-G-T--A---AA-C-T-CC-------------------------TT-TT-A-T--A-CGG----G--A-A--G----A------------------------------------------------------------------TT----------------------A----------------------------------…	Bacteria(100);Bacteria_unclassified(100);Bacteria_unclassified(100);Bacteria_unclassified(100);Bacteria_unclassified(100);Bacteria_unclassified(100);Bacteria_unclassified(100);
Otu0327	4	0	8	0	0	0	0	0	0	0	M03053_189_000000000-D2L8J_1_1101_25115_13833	.............................................T-G-G-G-G-AA--TT-TT--TG-T-C----AAT-G-G--GG----GA-A--A-C-C-C-T-G-AA--C-AA--GC-A-A-C-GCC-G-C-G-T---G-A-A-G--GA--C-G--A-A-G-A-CC-----TT-CG-----G-G-T-----T-G-T--A---AA-C-T-TC-------------------------TG-TC-G-G--A-GGG----G--A-C--G---AA-AGCG-G---T-C-G--A-G--G-------------C--T--------------------------AA----------------------T---A----T-------CC---T-CGG-C-CG-T-…	Bacteria(100);Acidobacteria(100);EU700145_c(100);EU700145_o(100);EU700145_f(100);EU700145_g(100);AY703470_s(100);
Otu0328	0	0	0	0	0	0	0	0	0	12	M03053_189_000000000-D2L8J_1_1101_22134_10626	.............................................T-G-G-G-G-AA--TA-TT--GC-A-C----AAT-G-G--GC----GC-A--A-G-C-C-T-G-A-T-G-CA--GC-G-A-C-GCC-G-C-G-T---G-A-G-G--GA--T-G--A-C-G-G-CC-----TT-CG-----G-G-T-----T-G-T--A---AA-C-C-TC-------------------------TG-TT-A-G--C-ATC----G--A-A--G---AA--G-C----------------------------------G--------------------------AA----------------------A-----------------------------G----…	Bacteria(100);Actinobacteria(100);Actinobacteria_c(100);Micrococcales(100);Micrococcaceae(100);Rothia(100);Rothia_aeria(100);
Otu0329	0	0	0	3	1	6	1	0	0	0	M03053_189_000000000-D2L8J_1_1101_26382_7700	.............................................T-A-A-G-G-AA--TA-TT--GC-G-C----AAT-G-G--GC----GA-A--A-G-C-C-T-G-A-C-G-CA--GC-G-A-C-GCC-G-C-G-T---G-G-G-G--GA--T-G--A-A-G-G-TC-----TT-CG-----G-A-T-----T-G-T--A---AA-C-C-CC-------------------------TT-TC-G-G--G-AGG----G--A-A--G---AT--GGA-A---TGG-G------------------------G--------------------------TA----------------------AC----------------------CCA-T-TC---…	Bacteria(100);Nitrospirae(100);Nitrospira_c(100);Nitrospirales(100);Nitrospiraceae(100);Nitrospira(100);Nitrospira_unclassified(100);
Otu0330	0	0	0	0	0	0	0	0	11	0	M03053_189_000000000-D2L8J_1_1101_24014_9664	.............................................T-T-A-A-G-AA--TC-TT--GC-T-C----AAT-G-G--GG----GA-A--A-C-C-C-T-G-A-A-G-CA--GC-G-A-C-GCC-G-C-G-T---G-A-A-C--GA--A-G--A-A-G-G-TC-----TT-CG-----G-A-T-----T-G-T--A---AA-G-T-TC-------------------------AT-TA-A-G--C-AGG----G--A-A--A---AA-TAAG-C---A----------------------------G--------------------------CA----------------------A-------------------------T-G-TG-A-…	Bacteria(100);Spirochaetes(100);Spirochaetes_c(100);Spirochaetales(100);Leptospiraceae(100);Leptospira(100);Leptospira_inadai(100);
Otu0331	0	0	0	0	0	0	0	0	11	0	M03053_189_000000000-D2L8J_1_1101_19912_4485	.............................................T-G-G-G-G-AA--TA-TT--GG-A-C----AAT-G-G--GG----GC-A--A-C-C-C-T-G-A-T-C-CA--GC-A-A-T-GCC-G-C-G-T---G-A-G-T--GA--T-G--A-A-G-G-CC-----TT-AG-----G-G-T-----T-G-T--A---AA-G-C-TC-------------------------TT-TT-A-C--C-AGG----G--A-T--G---A----------------------------------------T--------------------------AA---------------------------------------------------------…	Bacteria(100);Proteobacteria(100);Alphaproteobacteria(100);Sphingomonadales(100);Sphingomonadaceae(100);Novosphingobium(100);AB202200_s(100);
Otu0332	0	0	0	0	0	0	0	0	11	0	M03053_189_000000000-D2L8J_1_1101_19556_10126	.............................................T-G-G-G-G-AA--TA-TT--GG-A-C----AAT-G-G--GG----GC-A--A-C-C-C-T-G-A-T-C-CA--GC-C-A-T-GCC-G-C-G-T---G-T-G-T--GA--A-G--A-A-G-G-CC-----TT-CG-----G-G-T-----T-G-T--A---AA-G-C-AC-------------------------TT-TT-G-T--T-GGG----G--A-A--G---AA--AAG-C---A-A-C--C-G--A-------------T--T--------------------------AA----------------------T---A----C-------CT---G-GTT-G-TC-A-…	Bacteria(100);Proteobacteria(100);Gammaproteobacteria(100);Xanthomonadales(100);Xanthomonadaceae(100);Xanthomonadaceae_unclassified(100);Xanthomonadaceae_unclassified(100);
Otu0333	0	0	11	0	0	0	0	0	0	0	M03053_189_000000000-D2L8J_1_1102_9046_8883	.............................................T-A-A-G-G-AA--TA-TT--GC-G-C----AAT-G-G--GC----GA-A--A-G-C-C-T-G-A-C-G-CA--GC-G-A-C-GCC-G-C-G-T---G-G-G-G--GA--T-G--A-A-G-G-TC-----TT-CG-----G-A-T-----T-G-T--A---AA-C-C-CC-------------------------TT-TC-G-G--G-AGG----G--A-A--G---AT--GGA-A---TGG-G------------------------G--------------------------TA----------------------AC----------------------CCA-T-TT---…	Bacteria(100);Nitrospirae(100);Nitrospira_c(100);Nitrospirales(100);Nitrospiraceae(100);Nitrospira(100);Nitrospira_unclassified(100);
Otu0334	0	0	0	2	0	0	8	0	0	1	M03053_189_000000000-D2L8J_1_1101_25913_7731	.............................................T-G-G-G-G-AA--TC-TT--GC-A-C----AAT-G-G--GG----GA-A--A-C-C-C-T-G-A-T-G-CA--GC-G-A-C-GCC-G-C-G-T---G-A-G-C--GA--T-G--A-A-G-C-CC-----TT-CG-----G-G-G-----T-G-T--A---AA-G-C-TC-------------------------TT-TC-G-G--C-AGG----G--A-C--G---A----------------------------------------T--------------------------AA---------------------------------------------------------…	Bacteria(100);Acidobacteria(100);Solibacteres(100);Solibacterales(100);Solibacteraceae(100);HQ190378_g(100);HQ190378_g_unclassified(100);
Otu0335	0	0	0	0	0	0	0	0	11	0	M03053_189_000000000-D2L8J_1_1101_25613_9844	.............................................C-A-G-G-G-AA--TT-TT--GC-G-C----AAT-G-G--GC----GA-A--A-G-C-C-T-G-A-C-G-CA--GC-A-A-C-GCC-G-C-G-T---G-G-G-G--GA--T-G--A-A-G-G-CC-----TT-CG-----G-G-T-----T-G-T--A---AA-C-C-CC-------------------------TT-TA-G-G--G-AGG----A--A-C--G---A----------------------------------------A--------------------------AT---------------------------------------------------------…	Bacteria(100);Actinobacteria(100);EU374107_c(100);EU374107_o(100);EU374093_f(100);EF540423_g(100);HQ864183_s(100);
Otu0336	0	5	6	0	0	0	0	0	0	0	M03053_189_000000000-D2L8J_1_1102_12644_15463	.............................................C-A-A-G-G-GA--TT-TT--CC-G-C----AAT-G-G--GC----GC-A--A-G-C-C-T-G-A-C-G-GA--GC-G-A-C-GCC-G-C-G-T---G-C-G-G--GA--T-G--A-C-G-T-CT-----TT-CG-----G-G-A-----T-G-T--A---AA-C-C-GC-------------------------TT-TT-C-G--G-GGG----G--A-G--G-----------------------------------------A--G--------------------------GA----------------------CG---------------------------------…	Bacteria(100);Bacteria_unclassified(100);Bacteria_unclassified(100);Bacteria_unclassified(100);Bacteria_unclassified(100);Bacteria_unclassified(100);Bacteria_unclassified(100);
Otu0337	0	0	0	3	1	3	4	0	0	0	M03053_189_000000000-D2L8J_1_1102_14116_12397	.............................................T-A-G-G-G-AA--TT-TT--CC-A-C----AAT-G-G--GC----GA-A--A-G-C-C-T-G-A-T-G-GA--GC-A-A-C-GCC-G-C-G-T---G-C-A-G--GA--G-G--A-A-G-G-CC-----TT-CG-----G-G-T-----T-G-T--A---AA-C-T-GC-------------------------TT-TT-A-T--G-AGT----G--A-C--G---A----------------------------------------C--------------------------TT---------------------------------------------------------…	Bacteria(100);TM7(100);TM7_c(100);TM7_c_unclassified(100);TM7_c_unclassified(100);TM7_c_unclassified(100);TM7_c_unclassified(100);
Otu0338	0	0	11	0	0	0	0	0	0	0	M03053_189_000000000-D2L8J_1_1101_21682_10808	.............................................T-G-A-G-G-AA--TA-TT--GG-T-C----AAT-G-G--GG----GC-A--A-C-C-C-T-G-A-A-C-CA--GC-G-A-C-GCC-G-C-G-T---G-G-G-T--GA--T-G--A-A-G-G-CT-----TT-CG-----G-G-T-----C-G-T--A---AA-G-C-CC-------------------------TT-TT-C-T--G-CGT----G--A-C--G---A----------------------------------------G--------------------------GC----------------------A----------------------------------…	Bacteria(100);Chloroflexi(100);Anaerolineae(100);AF234733_o(100);AF234733_o_unclassified(100);AF234733_o_unclassified(100);AF234733_o_unclassified(100);
Otu0339	0	0	0	0	0	0	0	0	4	7	M03053_189_000000000-D2L8J_1_1101_23285_9991	.............................................C-T-G-G-G-AA--TC-TT--GC-G-C----AAT-G-G--GC----GA-A--A-G-C-C-T-G-A-C-G-CA--GC-A-A-C-GCC-G-C-G-T---G-C-A-G--GA--T-G--A-A-G-G-CC-----TT-CG-----G-G-T-----C-G-T--A---AA-C-T-GC-------------------------TT-TT-A-T--A-TGG----G--A-A--G---A----------------------------------------T--------------------------TA---------------------------------------------------------…	Bacteria(100);TM7(100);EF540380_c(100);EU134910_o(100);EU134910_f(100);EU134910_f_unclassified(100);EU134910_f_unclassified(100);
Otu0340	0	0	0	0	0	0	0	0	0	11	M03053_189_000000000-D2L8J_1_1101_20921_4860	.............................................T-G-G-G-G-AA--TA-TT--GC-A-C----AAT-G-G--GC----GC-A--A-G-C-C-T-G-A-T-G-CA--GC-C-A-T-GCC-G-C-G-T---G-T-A-T--GA--A-G--A-A-G-G-CC-----TT-CG-----G-G-T-----T-G-T--A---AA-G-T-AC-------------------------TT-TC-A-G--C-GGG----G--A-G--G---AA--GGT-G---T-T-G--T-G--G-------------T--T--------------------------AA----------------------T---A----A-------CC---G-CAG-C-AA-T-…	Bacteria(100);Proteobacteria(100);Gammaproteobacteria(100);Enterobacteriales(100);Enterobacteriaceae(100);Salmonella(100);Salmonella_enterica(100);
Otu0341	0	0	0	0	0	0	0	0	11	0	M03053_189_000000000-D2L8J_1_1101_24857_7821	.............................................T-G-A-G-G-AA--TA-TT--GG-G-C----AAT-G-C--CC----GA-A--A-G-G-G-T-G-A-C-C-CA--GC-A-A-C-GCC-G-C-G-T---G-G-A-G--GA--T-G--A-A-T-G-TC-----GT-AA-----G-A-T-----T-G-T--A---AA-C-T-CC-------------------------TG-TT-A-G--A-GGG----G--A-C--G---AA-ACTT-T---G-A-GC-T-T-------------------T-----------------------GTAAGA---------------------------------------A---G-CTC-A-AA-T-…	Bacteria(100);Chlorobi(100);Ignavibacteriae(100);Ignavibacteriales(100);Ignavibacteriaceae(100);Ignavibacterium(100);Ignavibacterium_unclassified(100);
Otu0342	1	0	10	0	0	0	0	0	0	0	M03053_189_000000000-D2L8J_1_1101_24445_18763	.............................................T-T-T-G-G-AA--TT-TT--GG-A-C----AAT-G-G--AC----GA-A--A-G-T-C-T-G-A-T-C-CA--GC-G-A-C-GCC-G-C-G-T---G-C-A-C--GA--A-G--A-A-G-G-CC-----TT-CG-----G-G-T-----C-G-T--A---AA-G-T-GC-------------------------TT-TT-A-G--C-AGG----G--A-A--A---A----------------------------------------A--------------------------TT----------------------T---T------------------------------…	Bacteria(100);MATCR(100);MATCR_c(100);FJ478736_o(100);FJ478736_f(100);FJ478736_g(100);FJ478736_g_unclassified(100);
Otu0343	0	4	7	0	0	0	0	0	0	0	M03053_189_000000000-D2L8J_1_1101_22019_4044	.............................................T-G-A-G-G-AA--TA-TT--GG-T-C----AAT-G-G--AC----GA-A--A-G-T-C-T-G-A-A-C-CA--GC-A-A-C-GCC-G-C-G-T---G-A-G-G--GA--T-G--A-A-G-C-AC-----CA-AG-----G-T-G-----T-G-T--A---AA-C-C-TC-------------------------TG-TT-A-G--A-GGG----G--A-C--GA--AC---------------------------------------G---------------------ATCCCGATCTTCGG---------------G---ATG----------------------------…	Bacteria(100);Caldithrix_p(100);Caldithrix_c(100);EU245241_o(100);AM997407_f(100);JF747658_g(100);HQ640546_s(100);
Otu0344	0	0	0	0	0	0	0	0	11	0	M03053_189_000000000-D2L8J_1_1101_25027_7851	.............................................C-C-G-A-G-AA--TA-TT--CG-A-C----AAT-G-G--GC----GA-A--A-G-C-C-T-G-A-T-C-GA--GC-G-A-C-GCC-G-C-G-T---G-C-A-G--GA--T-G--A-A-G-C-CC-----TG-CG-----G-G-G-----T-G-T--A---AA-C-T-GC-------------------------TT-TT-C-T--G-TCT----G--A-G--G---AA---------------------------------------T--------------------------TT-------------------------------------------------------T-…	Bacteria(100);OD1(100);FJ547054_c(100);FJ547054_c_unclassified(100);FJ547054_c_unclassified(100);FJ547054_c_unclassified(100);FJ547054_c_unclassified(100);
Otu0345	0	0	0	0	2	0	0	0	6	3	M03053_189_000000000-D2L8J_1_1101_14526_11071	.............................................T-G-G-G-G-AA--TT-TT--GC-G-C----AAT-G-G--GG----GA-A--A-C-C-C-T-G-A-C-G-CA--GC-A-A-T-GCC-G-C-G-T---G-G-A-G--GA--C-G--A-A-G-G-TC-----TT-CG-----G-A-T-----T-G-T--A---AA-C-T-CCT-----------------TTTGGAGGGGAAAAATACCTGCGTGAAGA-A-C--GC--A----------------------------------------G--------------------------GC---------------------------------------------------------…	Bacteria(100);Elusimicrobia(100);Elusimicrobia_c(100);EU861834_o(100);DQ676361_f(100);DQ676361_g(100);DQ676361_g_unclassified(100);
Otu0346	0	6	5	0	0	0	0	0	0	0	M03053_189_000000000-D2L8J_1_1101_22490_19644	.............................................T-G-G-G-G-AA--TT-TT--GG-A-C----AAT-G-G--GG----GA-A--A-C-C-C-T-G-A-T-C-CA--GC-C-A-T-GCC-G-C-G-T---G-A-G-T--GA--A-G--A-A-G-G-CC-----TT-CG-----G-G-T-----T-G-T--A---AA-G-C-TC-------------------------TT-TC-A-G--C-CGG----A--A-C--G---AA--ACG-G---T-C-A--C-G--G-------------T--T--------------------------AA----------------------T---A----A-------CC---G-TGA-C-TA-C-…	Bacteria(100);Proteobacteria(100);Betaproteobacteria(100);Nitrosomonadales(100);Nitrosomonadaceae(100);Nitrosospira(100);Nitrosospira_unclassified(100);
Otu0347	0	0	0	0	0	11	0	0	0	0	M03053_189_000000000-D2L8J_1_1101_24610_11955	.............................................T-G-G-G-G-AA--TC-TT--GC-G-C----AAT-G-C--GC----GA-A--A-G-C-G-T-G-A-C-G-CA--GC-A-A-C-GCC-G-C-G-T---G-G-G-G--GA--A-G--A-A-G-G-CC-----TT-CG-----G-G-T-----T-G-T--A---AA-C-T-CC-------------------------TT-TC-A-G--G-AGG----G--A-C--G---AA--GGG-C---A-G-G--C-C--G-------------C--G--------------------------AA----------------------T---A----G-------CG---A-GCCTG-TC---…	Bacteria(100);Actinobacteria(100);Thermoleophilia(100);Solirubrobacterales(100);AB630582_f(100);AB630582_g(100);AB630582_g_unclassified(100);
Otu0348	2	0	0	0	3	4	0	0	0	2	M03053_189_000000000-D2L8J_1_1102_10345_16927	.............................................T-A-A-G-G-GA--TC-TT--GC-A-C----AAT-G-G--GC----GC-A--A-G-C-C-T-G-A-T-G-CA--GC-A-A-C-GCC-G-C-G-T---G-C-C-C--GA--T-G--A-A-G-G-CC-----TT-CG-----G-G-T-----C-G-T--A---AA-G-G-GC-------------------------TT-TT-C-T--G-GCT----G--A-A--G---A-------------------------------------------------------------------CA----------------------G----------------------------------…	Bacteria(100);Chloroflexi(100);Anaerolineae(100);Anaerolinaeles(100);EF688367_f(100);EF688367_g(82);EF688367_g_unclassified(82);
Otu0349	2	0	8	0	0	0	0	0	0	0	M03053_189_000000000-D2L8J_1_1101_22901_19891	.............................................T-G-A-G-G-AA--TA-TT--GC-G-C----AAT-G-G--CC----GA-A--A-G-G-C-T-G-A-C-G-CA--GC-G-A-C-GCC-G-C-G-T---G-G-A-G--GA--T-G--A-A-A-T-CC-----GT-TA-----G-G-A-----T-G-T--A---AA-C-T-CC-------------------------TT-TT-G-C--C-GGG----G--A-A--G---AA-TG-T-C---C-G-C------------------------T--------------------------TA----------------------------------------------TGGCG-GAAG-…	Bacteria(100);Chlorobi(100);Ignavibacteriae(100);Ignavibacteriales(100);GQ472436_f(100);GQ472436_g(100);GQ472436_g_unclassified(100);
Otu0350	0	0	0	0	6	0	4	0	0	0	M03053_189_000000000-D2L8J_1_1101_21097_12318	.............................................T-G-G-G-G-AA--TT-TT--CC-G-C----AAT-G-G--GC----GA-A--A-G-C-C-T-G-A-C-G-GA--GC-A-A-T-GCC-G-C-G-T---G-G-A-G--GT--A-G--A-A-G-G-CC-----CA-CG-----G-G-T-----C-G-T--A---AA-C-T-CC-------------------------TT-TT-C-T--C-AGA----G--A-A--G---A-------------------------------------A--G--------------------------TA--------------------------A------------------------------…	Eukarya(100);Viridiplantae(100);Streptophyta(100);Streptophyta_unclassified(100);Streptophyta_unclassified(100);Streptophyta_unclassified(100);Streptophyta_unclassified(100);
Otu0351	0	0	0	0	0	0	0	1	9	0	M03053_189_000000000-D2L8J_1_1102_9194_16206	.............................................T-G-A-G-G-AA--TC-TT--CC-A-C----AAT-G-G--AC----GA-A--A-G-T-C-T-G-A-T-G-GA--GC-A-A-C-GCC-G-C-G-T---G-C-A-G--GA--A-G--A-C-G-G-CT-----TT-CG-----G-G-T-----T-G-T--A---AA-C-T-GC-------------------------TT-TT-A-T--A-CGG----G--A-A--G---A----------------------------------------T--------------------------TA---------------------------------------------------------…	Bacteria(100);WS5(100);WS5_c(100);EU644175_o(100);EU644175_f(100);EU644175_f_unclassified(100);EU644175_f_unclassified(100);
Otu0352	1	1	0	0	2	2	4	0	0	0	M03053_189_000000000-D2L8J_1_1102_6672_14011	.............................................T-G-G-G-G-AA--TT-TT--GC-G-C----AAT-G-G--GG----GA-A--A-C-C-C-T-G-A-C-G-CA--GC-G-A-C-GCC-G-C-G-T---G-G-A-G--GA--T-G--A-A-G-G-CC-----CT-TG-----G-G-T-----C-G-T--A---AA-C-T-CC-------------------------TG-TC-A-G--G-TGG----G--A-A--G---AA-AAGC-----C-T-C--G-G--G-T--------------G--------------------------AA--------------------------C----A-----G-CC---C-GGG-G-AC-T-…	Bacteria(100);Acidobacteria(100);Z95718_c(100);Z95718_o(100);EU652507_f(80);EU652507_g(80);HQ330626_s(61);
Otu0353	0	0	0	0	0	10	0	0	0	0	M03053_189_000000000-D2L8J_1_1101_22772_8991	.............................................T-G-G-G-G-AA--TT-TT--GG-A-C----AAT-G-G--GG----GC-A--A-C-C-C-T-G-A-T-C-CA--GC-C-A-T-GCC-G-C-G-T---G-C-G-G--GA--A-G--A-A-G-G-CC-----TT-CG-----G-G-T-----T-G-T--A---AA-C-C-GC-------------------------TT-TC-G-G--C-CGG----A--A-C--G---AA--ATC-G---C-C-G--G-G--G-------------A--T--------------------------AA----------------------C---A----C-------CC---C-CGG-T-GG-A-…	Bacteria(100);Proteobacteria(100);Betaproteobacteria(100);EU786132_o(100);EU786132_f(100);EU881106_g(100);EF126238_s(100);
Otu0354	0	0	0	0	0	0	0	0	0	10	M03053_189_000000000-D2L8J_1_1101_20981_8610	.............................................T-G-A-G-G-AA--TA-TT--GG-T-C----AAT-G-G--GC----GA-G--A-G-C-C-T-G-A-A-C-CA--GC-C-A-A-GTC-G-C-G-T---G-A-A-G--GA--T-G--A-C-T-G-TC-T---TA-TG-----G-A-T-----T-G-T--A---AA-C-T-TC-------------------------TT-TT-A-T--A-CGG----G--A-A--T---AA-CAAG-A---G-T-C--A---------------------C--------------------------GT----------------------G---------------------T-GAC-T-CC-C-…	Bacteria(100);Bacteroidetes(100);Bacteroidia(100);Bacteroidales(100);Porphyromonadaceae(100);Porphyromonas(100);AM420091_s(100);
Otu0355	10	0	0	0	0	0	0	0	0	0	M03053_189_000000000-D2L8J_1_1101_21665_12660	.............................................T-G-G-G-G-AA--TC-TT--GC-A-C----AAT-G-G--GG----GA-A--A-C-C-C-T-G-A-T-G-CA--GC-G-A-C-GCC-G-C-G-T---G-A-G-C--GA--T-G--A-A-G-C-CC-----TT-CG-----G-G-G-----T-G-T--A---AA-G-C-TC-------------------------TT-TC-G-G--C-AGG----A--A-A--G---A----------------------------------------T--------------------------AA---------------------------------------------------------…	Bacteria(100);Acidobacteria(100);Solibacteres(100);Solibacterales(100);Solibacteraceae(100);Solibacteraceae_unclassified(100);Solibacteraceae_unclassified(100);
Otu0356	1	3	6	0	0	0	0	0	0	0	M03053_189_000000000-D2L8J_1_1101_25841_16240	.............................................T-G-G-G-G-AA--TT-TT--GG-G-C----AAT-G-G--GC----GA-A--A-G-C-C-T-G-A-C-C-CA--GC-A-A-C-GCC-G-C-G-T---G-C-A-G--GA--T-G--A-A-G-G-CC-----CT-CG-----G-G-T-----C-G-T--A---AA-C-T-GC-------------------------TG-TC-G-G--G-AGG----G--A-A--G---AA-AAGC-A---G-C-G--G-A--A-------------G--G--------------------------AA--------------------------A----T-------GG---C-CGC-T-GC-C-…	Bacteria(100);Proteobacteria(100);Deltaproteobacteria(100);EU617842_o(100);FM253643_f(100);FM253643_f_unclassified(100);FM253643_f_unclassified(100);
Otu0357	0	4	3	0	0	0	0	0	3	0	M03053_189_000000000-D2L8J_1_1101_20989_21882	.............................................T-G-G-G-G-AA--TC-TT--GC-G-C----AAT-G-G--GC----GA-A--A-G-C-C-T-G-A-C-G-CA--GC-G-A-C-GCC-G-C-G-T---G-A-G-G--GA--A-G--A-A-G-G-CC-----TT-CG-----G-G-T-----T-G-T--A---AA-C-C-TC-------------------------TT-TC-A-G--G-AGG----G--A-C--G---AA--GCT-A---C-T-C--G-G--G-------------T--G--------------------------AA----------------------T---A----G-------CC---C--AG-A-GG-G-…	Bacteria(100);Actinobacteria(100);Rubrobacteria(100);Gaiellales(100);Gaiellaceae(100);Gaiella(100);Gaiella_unclassified(100);
Otu0358	0	0	0	3	3	2	2	0	0	0	M03053_189_000000000-D2L8J_1_1101_19139_6324	.............................................C-G-A-C-G-AA--TC-TT--CC-G-C----AAT-G-G--GC----GA-A--A-G-C-C-T-G-A-C-G-GA--GC-G-A-T-GCC-G-C-G-T---G-T-G-G--GA--T-G--A-A-G-CGGC-----TT-TG-----C-C-G-----T-G-T--A---AA-C-C-AC-------------------------TG-TC-A-G--G-GAA----T--A----G---A-------------------------------------A-----------------------------AC----------------------A---C------------------------------…	Bacteria(100);Planctomycetes(100);Phycisphaerae(100);Phycisphaerales(100);FJ936783_f(100);FJ572037_g(80);FJ572037_g_unclassified(80);
Otu0359	0	0	0	0	0	0	0	0	10	0	M03053_189_000000000-D2L8J_1_1101_16624_1920	.............................................T-G-G-G-G-AA--TT-TT--CC-G-C----AAT-G-G--GC----GA-A--A-G-C-C-T-G-A-C-G-GA--GC-A-A-T-ACC-G-C-G-T---G-A-G-G--GA--G-G--A-A-G-G-CT-----CT-TG-----G-G-T-----C-G-T--A---AA-C-C-TC-------------------------TT-TT-C-T--C-AGG----G--A-A--G---A-------------------------------------A--C--------------------------TT----------------------A---A------------------------------…	Bacteria(100);Cyanobacteria(100);Chroobacteria(100);Pleurocapsales(100);Chroococcidiopsis_f(100);DQ532271_g(100);DQ532271_g_unclassified(100);
Otu0360	0	0	10	0	0	0	0	0	0	0	M03053_189_000000000-D2L8J_1_1101_20098_13088	.............................................T-G-A-G-G-AA--TC-TT--GC-G-C----AAT-G-G--GC----GA-A--A-G-C-C-T-G-A-C-G-CA--GC-A-A-C-GCC-G-C-G-T---G-G-A-G--GA--T-G--A-A-G-G-TC-----TT-CG-----G-A-T-----T-G-T--A---AA-C-T-CC-------------------------TG-TC-A-G--A-CGG----A--A-C--G---AAC-GAC-G---C-C-GA-C-C-------------------T--------------------------AA----------------------T---AC------------GT--C-GGC-G-TC-T-…	Bacteria(100);Acidobacteria(100);Thermoanaerobaculum_c(100);Thermoanaerobaculum_o(100);JF344531_f(100);FJ479026_g(100);FJ479026_s(100);
Otu0361	0	0	0	2	2	6	0	0	0	0	M03053_189_000000000-D2L8J_1_1102_17476_12666	.............................................T-G-G-G-G-AA--TC-TT--GC-G-C----AAT-G-G--GG----GA-A--A-C-C-C-T-G-A-C-G-CA--GC-A-A-C-GCC-G-C-G-T---G-A-G-T--GA--T-G--A-A-G-G-TC-----TT-CG-----G-A-T-----C-G-T--A---AA-G-C-TC-------------------------TG-TC-G-G--T-GGG----A--A-C--G---AT-GGCT-T---C-G-C--T-T--T-------------C--T--------------------------AA----------------------C---A----A-------AA---A-GCG-G-AG-T-…	Bacteria(100);Proteobacteria(100);Deltaproteobacteria(100);Myxococcales(100);DQ154856_f(100);DQ154856_g(80);DQ154856_g_unclassified(61);
Otu0362	0	1	9	0	0	0	0	0	0	0	M03053_189_000000000-D2L8J_1_1102_16266_15429	.............................................T-T-T-C-G-AA--TC-AT--TC-A-C----AAT-G-G--GC----GA-A--A-G-C-C-T-G-A-T-G-GT--GC-G-A-C-GCC-G-C-G-T---G-A-G-G--GA--T-G--A-A-G-G-CC-----TT-CG-----G-G-T-----T-G-T--A---AA-C-C-TC-------------------------TG-TC-A-C--C-GGG----G--A-A--G---AA-ACGC-T---T-C-A--T-G--T----------------T--------------------------AA----------------------T---A------------CC---A-TGA-A-GC-C-…	Bacteria(100);Verrucomicrobia(100);Opitutae(100);Opitutales(100);Opitutaceae(100);Opitutus(100);Opitutus_unclassified(100);
Otu0363	1	1	6	0	0	2	0	0	0	0	M03053_189_000000000-D2L8J_1_1102_13851_9675	.............................................T-C-G-A-G-AA--TC-TT--TC-G-C----AAT-G-G--GG----GA-A--A-C-C-C-T-G-A-C-G-AA--GC-G-A-C-GCC-G-C-G-T---G-C-A-G--GA--T-G--A-A-G-G-CC-----TT-CG-----G-G-T-----T-G-T--A---AA-C-T-GC-------------------------TG-TC-A-G--C-TGG----G--A-A--G---AA--AAG-C---T-T-T--C-G--G-------------T--G--------------------------AA----------------------C---A----A-------TC---GGGAG-C-CT---…	Bacteria(100);OP3(100);FP245539_c(100);FP245539_o(100);FP245539_f(100);DQ676384_g(100);DQ676384_g_unclassified(70);
Otu0364	0	0	0	0	1	1	0	0	8	0	M03053_189_000000000-D2L8J_1_1101_22108_8686	.............................................C-A-A-G-G-AA--TT-TT--CC-G-C----AAT-G-G--GC----GC-A--A-G-C-C-T-G-A-C-G-GA--GC-A-A-C-GCC-G-C-G-T---G-G-G-G--GA--T-G--A-A-G-G-CC-----TT-CG-----G-G-T-----T-G-T--A---AA-C-C-CC-------------------------TT-TT-G-C--G-AGG----G--A-A--G----A--A---------------------------------G-----------------------------TT--------------------------C------------------------------…	Bacteria(100);Chloroflexi(100);EU335161_c(100);EU335161_o(100);HQ697801_f(61);HQ697801_f_unclassified(61);HQ697801_f_unclassified(61);
Otu0365	0	0	0	0	0	0	0	0	10	0	M03053_189_000000000-D2L8J_1_1101_18633_13278	.............................................T-G-G-G-G-AA--TA-TT--GG-A-C----AAT-G-G--GC----GA-A--A-G-C-C-T-G-A-T-C-CA--GC-A-A-T-GCC-G-C-G-T---G-A-G-T--GA--T-G--A-A-G-G-CC-----TT-AG-----G-G-T-----T-G-T--A---AA-G-C-TC-------------------------TT-TT-A-C--C-CGG----G--A-T--G---A----------------------------------------T--------------------------AA---------------------------------------------------------…	Bacteria(100);Proteobacteria(100);Alphaproteobacteria(100);Sphingomonadales(100);Sphingomonadaceae(100);Sphingomonadaceae_unclassified(100);Sphingomonadaceae_unclassified(100);
Otu0366	2	4	4	0	0	0	0	0	0	0	M03053_189_000000000-D2L8J_1_1101_20077_20721	.............................................T-G-G-G-G-AA--TC-TT--GC-G-C----AAT-G-C--GC----GA-A--A-G-C-G-T-G-A-C-G-CA--GC-A-A-C-GCC-G-C-G-T---G-G-G-G--GA--A-G--A-A-G-G-CC-----TT-CG-----G-G-T-----T-G-T--A---AA-C-C-CC-------------------------TT-TC-A-G--G-AGG----G--A-C--G---AA--GGT-T---C-G-G--C-G--G-------------C--G--------------------------AA----------------------C---A----G-------CT---T-GCCGG-AC---…	Bacteria(100);Actinobacteria(100);Thermoleophilia(100);Solirubrobacterales(100);AB630582_f(100);AB630582_g(100);AB630582_g_unclassified(100);
Otu0367	0	0	0	0	0	0	0	0	6	4	M03053_189_000000000-D2L8J_1_1101_18858_13678	.............................................T-G-G-G-G-AA--TA-TT--GC-A-C----AAT-G-G--GC----GG-A--A-G-C-C-T-G-A-T-G-CA--GC-G-A-C-GCC-G-C-G-T---G-A-G-G--GA--T-G--A-C-G-G-CC-----TT-CG-----G-G-T-----T-G-T--A---AA-C-C-TC-------------------------TT-TC-A-G--T-AGG----G--A-A--G---AA--G-CTT--------------------------------T--------------------------CG----------------------G-----------------------------G----…	Bacteria(100);Actinobacteria(100);Actinobacteria_c(100);Micrococcales(100);Micrococcaceae(100);Arthrobacter(100);Arthrobacter_unclassified(100);
Otu0368	0	0	0	0	0	0	0	0	9	0	M03053_189_000000000-D2L8J_1_1102_17772_11258	.............................................T-G-G-G-G-AA--TC-TT--GC-G-C----AAT-G-G--GG----GA-A--A-C-C-C-T-G-A-C-G-CA--GC-A-A-C-GCC-G-C-G-T---G-A-G-T--GA--C-G--A-A-G-G-CC-----TT-CG-----G-G-T-----T-G-T--A---AA-G-C-TC-------------------------TG-TC-G-G--A-GGG----A--A-A--GA--AA---CT-A---T-C-GA-T-G--G-------------C--T--------------------------AA----------------------T---A----T-------CC---A-TCG-G-TA-T-…	Bacteria(100);Proteobacteria(100);Deltaproteobacteria(100);EU491876_o(100);EU491876_f(100);EU491876_g(100);EU491876_g_unclassified(100);
Otu0369	0	0	0	0	0	9	0	0	0	0	M03053_189_000000000-D2L8J_1_1101_23163_16782	.............................................T-G-G-G-G-AA--TT-TT--GG-A-C----AAT-G-G--GG----GC-A--A-C-C-C-T-G-A-T-C-CA--GC-C-A-T-GCC-G-C-G-T---G-T-G-T--GA--A-G--A-A-G-G-CC-----TT-CG-----G-G-T-----T-G-T--A---AA-G-C-AC-------------------------TT-TC-G-G--A-CGG----A--A-C--G---AA--ATC-G---C-G-C--G-A--T-------------C--T--------------------------AA----------------------T---A----A-------GT---C-GCG-T-GG-A-…	Bacteria(100);Proteobacteria(100);Betaproteobacteria(100);EU786132_o(100);EU786132_f(100);EU786132_g(100);EU786132_g_unclassified(100);
Otu0370	0	0	0	0	0	0	0	0	9	0	M03053_189_000000000-D2L8J_1_1101_20264_9706	.............................................T-G-G-G-G-AA--TT-TT--GG-A-C----AAT-G-G--GG----GC-A--A-C-C-C-T-G-A-T-C-CA--GC-C-A-T-GCC-G-C-G-T---G-T-G-T--GA--A-G--A-A-G-G-CC-----TT-CG-----G-G-T-----T-G-T--A---AA-G-C-AC-------------------------TT-TC-G-G--A-CGG----A--A-C--G---AA--ATC-G---C-G-C--G-G--G-------------T--G--------------------------AA----------------------T---A----T-------CC---C-GCG-T-GG-A-…	Bacteria(100);Proteobacteria(100);Betaproteobacteria(100);EU786132_o(100);EU786132_f(100);EU786132_g(100);EU786132_s(100);
Otu0371	0	0	0	1	2	6	0	0	0	0	M03053_189_000000000-D2L8J_1_1101_15747_14517	.............................................T-A-G-G-G-AA--TC-TT--CC-G-C----AAT-G-G--GC----GA-A--A-G-C-C-T-G-A-C-G-GA--GC-A-A-T-GCC-G-C-G-T---G-A-A-C--GA--T-G--A-A-G-G-CC-----TT-CG-----G-G-T-----C-G-T--A---AA-G-T-TC-------------------------TG-TT-G-T--G-GGG----G--A-A--GA-AAT--CCT-T---T-A-C--G-G--A-------------T--A--------------------------AT----------------------A---C----C-------CG---T-AAA-G-GT-T-…	Bacteria(100);DQ499300_p(100);DQ499300_c(100);EU134912_o(100);EU134912_f(100);EU134912_g(100);JQ086787_s(100);
Otu0372	0	0	0	0	0	0	0	0	0	9	M03053_189_000000000-D2L8J_1_1101_23061_8611	.............................................T-G-G-G-G-AA--TT-TT--GG-A-C----AAT-G-G--GG----GC-A--A-C-C-C-T-G-A-T-C-CA--GC-C-A-T-GCC-G-C-G-T---G-T-G-T--GA--A-G--A-A-G-G-CC-----TT-CG-----G-G-T-----T-G-T--A---AA-G-C-AC-------------------------TT-TC-G-G--C-CGG----A--A-C--G---AA--ATC-G---C-G-C--G-G--G-------------C--G--------------------------AA----------------------T---A----C-------CC---C-GCG-T-GG-A-…	Bacteria(100);Proteobacteria(100);Betaproteobacteria(100);EU786132_o(100);EU786132_f(100);EU786132_g(100);HQ864099_s(100);
Otu0373	0	3	4	0	0	2	0	0	0	0	M03053_189_000000000-D2L8J_1_1101_20279_13657	.............................................T-G-A-G-G-AA--TC-TT--GC-G-C----AAT-G-G--GC----GA-A--A-G-C-C-T-G-A-C-G-CA--GC-G-A-C-GCC-G-C-G-T---G-A-G-G--GA--T-G--A-A-G-G-CC-----TT-CG-----G-G-T-----T-G-T--A---AA-C-C-TC-------------------------TG-TC-A-G--T-GGG----G--A-A--G----A--G------------------------------------T---------------------------A----------------------C-----------------------------G----…	Bacteria(100);Bacteria_unclassified(100);Bacteria_unclassified(100);Bacteria_unclassified(100);Bacteria_unclassified(100);Bacteria_unclassified(100);Bacteria_unclassified(100);
Otu0374	0	0	0	3	1	5	0	0	0	0	M03053_189_000000000-D2L8J_1_1101_24170_20278	.............................................T-G-G-G-G-AA--TC-TT--GC-G-C----AAT-G-C--GC----GA-A--A-G-C-G-T-G-A-C-G-CA--GC-A-A-C-GCC-G-C-G-T---G-G-G-G--GA--A-G--A-A-G-G-CC-----TT-CG-----G-G-T-----T-G-T--A---AA-C-C-TC-------------------------TT-TC-A-G--T-TGG----G--A-C--G---AA--GCC-T---C-G-C--G-G--G-------------T--T--------------------------AA----------------------T---A----G-------CC---C-GTGGA-GG---…	Bacteria(100);Actinobacteria(100);Thermoleophilia(100);Solirubrobacterales(100);Solirubrobacterales_unclassified(100);Solirubrobacterales_unclassified(100);Solirubrobacterales_unclassified(100);
Otu0375	0	0	0	0	0	0	0	0	0	9	M03053_189_000000000-D2L8J_1_1101_25709_9782	.............................................C-C-G-G-G-AA--TC-GT--CG-G-C----AAT-G-G--AC----GA-A--A-G-T-C-T-G-A-C-C-GC--GC-G-A-C-GCC-G-C-G-T---G-T-A-G--GA--T-G--A-A-G-G-CC-----CA-CG-----G-G-T-----C-G-T--A---AA---C--T-------------------------AC-TC-A-A--T-GCT----G----A--G--------------------------------------------G--------------------------GA----------------------A----------------------------------…	Bacteria(100);HQ120789_p(100);HQ120789_c(100);HQ120789_o(100);HQ120789_f(100);HQ120789_g(100);HQ120789_s(100);
Otu0376	0	0	0	0	0	0	0	0	2	7	M03053_189_000000000-D2L8J_1_1101_24793_15471	.............................................T-G-G-G-G-AA--TA-TT--GG-A-C----AAT-G-G--GG----GG-A--A-C-C-C-T-G-A-T-C-CA--GC-C-A-T-GCC-G-C-G-T---G-T-G-T--GA--A-G--A-A-G-G-CC-----TT-AT-----G-G-T-----T-G-T--A---AA-G-C-AC-------------------------TT-TA-A-G--C-GAG----G--A-G--G---AG--GCT-A---C-T-G--A-G--A-------------C--T--------------------------AA----------------------T---A----C-------TC---T-TGGAT-AG-T-…	Bacteria(100);Proteobacteria(100);Gammaproteobacteria(100);Pseudomonadales(100);Moraxellaceae(100);Acinetobacter(100);Acinetobacter_unclassified(100);
Otu0377	0	0	0	0	0	0	0	0	0	9	M03053_189_000000000-D2L8J_1_1101_27311_12108	.............................................T-G-G-G-G-AA--TC-TT--GC-G-C----AAT-G-C--GC----GA-A--A-G-C-G-T-G-A-C-G-CA--GC-A-A-C-GCC-G-C-G-T---G-G-G-G--GA--A-G--A-A-G-G-CC-----TT-CG-----G-G-T-----T-G-T--A---AA-C-C-CC-------------------------TT-TC-A-G--G-AGG----G--A-C--G---AA--GGT-G---C-G-A--C-G--G-------------T--G--------------------------AA----------------------T---A----G-------CC---G-CTCGC-AC---…	Bacteria(100);Actinobacteria(100);Thermoleophilia(100);Solirubrobacterales(100);AB630582_f(100);AB630582_g(100);HQ864127_s(100);
Otu0378	0	0	0	6	0	0	3	0	0	0	M03053_189_000000000-D2L8J_1_1101_26391_10687	.............................................T-G-G-G-G-AA--TC-TT--GC-G-C----AAT-G-C--GC----GA-A--A-G-C-G-T-G-A-C-G-CA--GC-A-A-C-GCC-G-C-G-T---G-G-G-G--GA--A-G--A-A-G-G-CC-----TT-CG-----G-G-T-----T-G-T--A---AA-C-C-CC-------------------------TT-TC-A-G--G-AGG----G--A-C--G---AA--GCC-C---G-G-G--C-G--G-------------T--T--------------------------AA----------------------T---A----G-------CC---G-ACCCG-GG---…	Bacteria(100);Actinobacteria(100);Thermoleophilia(100);Solirubrobacterales(100);EU289467_f(100);EU289467_g(100);HQ864108_s(100);
Otu0379	0	0	0	9	0	0	0	0	0	0	M03053_189_000000000-D2L8J_1_1101_23303_14556	.............................................T-G-G-G-G-AA--TC-TT--GC-G-C----AAT-G-G--GC----GA-A--A-G-C-C-T-G-A-C-G-CA--GC-G-A-C-GCC-G-C-G-T---G-C-G-G--GA--A-G--A-A-G-G-CC-----TT-CG-----G-G-T-----T-G-T--A---AA-C-C-GC-------------------------TT-TC-A-G--G-AGG----G--A-C--G---AA--GCC-A---C-T-C--G-G--G-------------T--T--------------------------AA----------------------T---A----G-------CC---C--AG-A-GG-G-…	Bacteria(100);Actinobacteria(100);Rubrobacteria(100);Gaiellales(100);Gaiellaceae(100);Gaiella(100);Gaiella_unclassified(100);
Otu0380	0	0	0	0	0	1	4	2	2	0	M03053_189_000000000-D2L8J_1_1102_12647_9046	.............................................T-G-G-G-G-AA--TC-TT--GC-G-C----AAT-G-G--CC----GA-A--A-G-G-C-T-G-A-C-G-CA--GC-G-A-C-GCC-G-C-G-T---G-C-G-G--GA--G-G--A-C-G-C-TC-----TT-CG-----G-G-G-----T-G-T--A---AA-C-C-GC-------------------------TG-TC-A-G--C-GGG----G--A-C--GAACGGCCGGG-G---G-AGGC--------------------A--A--------------------------T-----------------------GCC---------------------CTC-GTGT-T-…	Bacteria(100);Gemmatimonadetes(100);Gemmatimonadetes_c(100);HQ190275_o(100);GQ263002_f(100);GQ263002_f_unclassified(100);GQ263002_f_unclassified(100);
Otu0381	7	1	0	0	0	1	0	0	0	0	M03053_189_000000000-D2L8J_1_1101_25650_13898	.............................................T-G-G-G-G-AA--TA-TT--GG-A-C----AAT-G-G--GC----GC-A--A-G-C-C-T-G-A-T-C-CA--GC-C-A-T-ACC-G-C-G-T---G-G-G-T--GA--A-G--A-A-G-G-CC-----TT-CG-----G-G-T-----T-G-T--A---AA-G-C-CC-------------------------TT-TT-G-T--T-GGG----A--A-A--G---AA--ATC-C---T-G-T--C-G--G-------------T--T--------------------------AA----------------------T---A----C-------CC---G-GTA-G-GG-A-…	Bacteria(100);Proteobacteria(100);Gammaproteobacteria(100);Xanthomonadales(100);Xanthomonadaceae(100);Luteimonas(100);Luteimonas_cucumeris(100);
Otu0382	9	0	0	0	0	0	0	0	0	0	M03053_189_000000000-D2L8J_1_1101_27735_12474	.............................................T-G-G-G-G-AA--TA-TT--GC-G-C----AAT-G-G--GC----GA-A--A-G-C-C-T-G-A-C-G-CA--GC-T-A-C-GCC-G-C-G-T---G-G-G-T--GA--T-G--A-A-G-G-TC-----TT-CG-----G-A-T-----C-G-T--A---AA-G-C-TC-------------------------TG-TC-G-G--G-AGG----G--A-A--G---A-------------------------------------A--G-T------------------------TC---------------------------------------------------------…	Bacteria(100);Proteobacteria(100);Deltaproteobacteria(100);OM27(100);OM27_f(100);DQ017948_g(100);HM445264_s(100);
Otu0383	0	0	0	0	0	0	0	0	9	0	M03053_189_000000000-D2L8J_1_1101_18144_2459	..........TGAGGA-ATCT-T-GC-G-CAA-T-GG-A-CGA-AA-G-T-C-T-GA--CG-CA--GC-G-A----TGC-C-G--CG----TG-G--G-G-G-A-T-G-A-A-G--G--CC-T-T-C-GGG-T-C-G-T---A-A-A-C---C--C-C--T-T-T-G-AG-----TG-GG-----A-A-A-----G-A-A--A---CG-C-C-GC-------------------------GG-GG-T-G--A-ACA----A--T-C--C---C-------------------------------------G--C--------------------------GG----------------------C---C------------------------------…	Bacteria(100);Bacteria_unclassified(100);Bacteria_unclassified(100);Bacteria_unclassified(100);Bacteria_unclassified(100);Bacteria_unclassified(100);Bacteria_unclassified(100);
Otu0384	0	0	0	1	0	8	0	0	0	0	M03053_189_000000000-D2L8J_1_1101_23805_16983	.............................................T-G-G-G-G-AA--TC-TT--GC-G-C----AAT-G-G--GC----GA-A--A-G-C-C-T-G-A-C-G-CA--GC-G-A-C-GCC-G-C-G-T---G-C-G-G--GA--A-G--A-A-G-G-CC-----TT-CG-----G-G-T-----T-G-T--A---AA-C-C-GC-------------------------TT-TC-A-G--G-AGG----G--A-C--G---AA--GCC-A---C-T-C--G-G--G-------------T--T--------------------------AA----------------------T---A----G-------CC---C--AG-A-GG-G-…	Bacteria(100);Actinobacteria(100);Rubrobacteria(100);Gaiellales(100);Gaiellaceae(100);Gaiella(100);Gaiella_unclassified(100);
Otu0385	0	0	0	0	0	0	0	0	9	0	M03053_189_000000000-D2L8J_1_1101_24777_7093	.............................................T-G-G-G-G-AA--TA-TT--GC-G-C----AAT-G-G--TC----GA-A--A-G-A-C-T-G-A-C-G-CA--GC-G-A-C-GCC-G-C-G-T---G-T-G-G--GA--G-G--A-A-G-C-CC-----TT-CG-----G-G-G-----T-G-T--A---AA-C-C-AC-------------------------TG-TC-A-G--G-GGG----G--A-C--G---AA-CCCC-G---G-G-C--G-G--G-------------C--A--------------------------AA----------------------T---A----G-------CC---C-GAC-C-GG-T-…	Bacteria(100);Gemmatimonadetes(100);GU568020_c(100);GU568020_o(100);GU568020_f(100);EU491861_g(100);EU491861_g_unclassified(100);
Otu0386	0	7	0	0	0	2	0	0	0	0	M03053_189_000000000-D2L8J_1_1102_15378_11898	.............................................T-G-G-G-G-AA--TC-TT--GG-A-C----AAT-G-G--GG----GC-A--A-C-C-C-T-G-A-T-C-CA--GC-C-A-T-GCC-G-C-G-T---G-T-G-T--GA--A-G--A-A-G-G-CC-----TT-CG-----G-G-T-----T-G-T--A---AA-G-C-AC-------------------------TT-TC-A-G--T-GAG----G--A-A--G---AA--GGC-C---T-G-C--G-G--G-------------T--T--------------------------AA----------------------T---A----G-------CC---G-GCA-G-GA-A-…	Bacteria(100);Proteobacteria(100);Gammaproteobacteria(100);Oceanospirillales(100);Halomonadaceae(100);Halomonas(100);Halomonas_unclassified(100);
Otu0387	0	3	6	0	0	0	0	0	0	0	M03053_189_000000000-D2L8J_1_1101_24861_8383	.............................................C-A-G-G-G-AA--TT-TT--GC-A-C----AAT-G-G--GC----GA-A--A-G-C-C-T-G-A-T-G-CA--GC-G-A-C-GCC-G-C-G-T---G-A-G-G--GA--T-G--A-A-G-G-CC-----TT-CG-----G-G-T-----C-G-T--A---AA-C-C-TC-------------------------TT-TT-C-T--C-AGG----G--A-C--G---A----------------------------------------G--------------------------CA----------------------A----------------------------------…	Bacteria(100);Chloroflexi(100);Chloroflexi_unclassified(100);Chloroflexi_unclassified(100);Chloroflexi_unclassified(100);Chloroflexi_unclassified(100);Chloroflexi_unclassified(100);
Otu0388	0	0	0	0	0	0	0	9	0	0	M03053_189_000000000-D2L8J_1_1101_16146_12333	.............................................T-G-G-G-G-AA--TA-TT--GG-A-C----AAT-G-G--GC----GA-A--A-G-C-C-T-G-A-T-C-CA--GC-A-A-T-GCC-G-C-G-T---G-A-G-T--GA--T-G--A-A-G-G-CC-----CT-AG-----G-G-T-----T-G-T--A---AA-G-C-TC-------------------------TT-TT-A-C--C-CGG----G--A-T--G---A----------------------------------------T--------------------------AA---------------------------------------------------------…	Bacteria(100);Proteobacteria(100);Alphaproteobacteria(100);Sphingomonadales(100);Sphingomonadaceae(100);Sphingopyxis(100);Sphingopyxis_unclassified(100);
Otu0389	0	0	0	2	1	6	0	0	0	0	M03053_189_000000000-D2L8J_1_1102_5281_18261	.............................................T-G-G-G-G-AA--TC-TT--GC-G-C----AAT-G-G--GC----GG-A--A-G-C-C-T-G-A-C-G-CA--GC-A-A-C-GCC-G-C-G-T---G-G-G-G--GA--A-G--A-A-G-G-CT-----TT-CG-----G-G-T-----T-G-T--A---AA-C-C-TC-------------------------TT-TC-A-G--G-AGG----G--A-C--G---AA--GCT-T---C-C-G--A-G--G-------------T--G--------------------------AA----------------------T---A----G-------C----C-TAC-G-GG-G-…	Bacteria(100);Actinobacteria(100);Rubrobacteria(100);AB240334_o(100);AB240334_f(100);AB240334_g(100);AB240334_g_unclassified(100);
Otu0390	2	0	1	0	0	0	3	3	0	0	M03053_189_000000000-D2L8J_1_1101_26374_18691	.............................................C-A-A-G-G-AA--TT-TT--CC-G-C----AAT-G-G--GC----GA-A--A-G-C-C-T-G-A-C-G-GA--GC-A-A-C-GCC-G-C-G-T---G-C-G-G--GA--G-G--A-C-G-C-CT-----TT-CG-----G-G-G-----T-G-T--A---AA-C-C-GC-------------------------TT-TT-C-T--C-GGG----G--A-C--G---A----------------------------------------C--------------------------G-----------------------A---C------------------------------…	Bacteria(100);Chloroflexi(100);Thermomicrobia(100);DQ129389_o(100);DQ129389_f(100);DQ129389_f_unclassified(56);DQ129389_f_unclassified(56);
Otu0391	0	0	0	0	3	6	0	0	0	0	M03053_189_000000000-D2L8J_1_1102_14735_9153	.............................................T-G-G-G-G-AA--TC-TT--GG-A-C----AAT-G-G--GC----GA-A--A-G-C-C-T-G-A-T-C-CA--GC-A-A-T-GCC-G-C-G-T---G-A-G-T--GA--T-G--A-A-G-G-CC-----TT-AG-----G-G-T-----T-G-T--A---AA-G-C-TC-------------------------TT-TT-A-C--C-CGG----G--A-T--G---A----------------------------------------T--------------------------AA---------------------------------------------------------…	Bacteria(100);Proteobacteria(100);Alphaproteobacteria(100);Sphingomonadales(100);Sphingomonadaceae(100);Sphingomonas(100);Sphingomonas_unclassified(100);
Otu0392	0	0	0	0	0	9	0	0	0	0	M03053_189_000000000-D2L8J_1_1101_15260_11369	.............................................T-G-G-G-G-AA--TC-TT--GC-C-C----AAT-G-G--GC----GA-A--A-G-C-C-T-G-A-G-G-CA--GC-G-A-C-GCC-G-C-G-T---G-A-G-G--GA--G-G--A-A-G-G-CC-----TT-CG-----G-G-T-----T-G-T--A---AA-C-C-TC-------------------------TT-TT-A-A--G-AGA----G--A-A--G---AA--GCT-A---C-T-C--G-G--G-------------T--G--------------------------AA----------------------T---A----G-------CC---C--AG-A-GG-G-…	Bacteria(100);Actinobacteria(100);Rubrobacteria(100);Gaiellales(100);Gaiellaceae(100);Gaiella(100);FJ479199_s(100);
Otu0393	7	0	2	0	0	0	0	0	0	0	M03053_189_000000000-D2L8J_1_1102_20700_11397	.............................................T-A-A-C-G-AA--TC-TT--CC-G-C----AAT-G-C--GC----GA-A--A-G-C-G-T-G-A-C-G-GA--GC-A-A-T-GCC-G-C-G-T---G-C-A-G--GA--T-G--A-A-G-CGGT-----TT-CG-----C-C-G-----T-G-T--A---AA-C-T-GC-------------------------TG-TC-A-G--G-GTC----T--C-G------A-------------------------------------A-----------------------------AC----------------------A---C------------------------------…	Bacteria(100);Planctomycetes(100);Phycisphaerae(100);Phycisphaerales(100);FJ936783_f(100);FJ936783_g(67);FJ936783_g_unclassified(67);
Otu0394	0	0	0	0	0	0	0	0	0	9	M03053_189_000000000-D2L8J_1_1101_15379_10545	.............................................T-G-A-G-G-AA--TT-TT--GC-G-C----AAT-G-G--GC----GA-A--A-G-C-C-T-G-A-C-G-CA--GC-A-A-C-GCC-G-C-G-T---G-G-G-G--GA--T-G--A-A-G-G-CT-----CT-CG-----G-G-T-----T-G-T--A---AA-C-C-CC-------------------------TT-TT-C-T--T-CGG----G--A-A--G--------------------------------------------A--------------------------TA----------------------A----------------------------------…	Bacteria(100);Chloroflexi(100);Chloroflexi_unclassified(100);Chloroflexi_unclassified(100);Chloroflexi_unclassified(100);Chloroflexi_unclassified(100);Chloroflexi_unclassified(100);
Otu0395	0	0	0	0	0	0	0	9	0	0	M03053_189_000000000-D2L8J_1_1101_20492_9844	.............................................T-G-G-G-G-AA--TA-TT--GC-G-C----AAT-G-G--GC----GG-A--A-G-C-C-T-G-A-C-G-CA--GC-G-A-C-GCC-G-T-G-T---G-G-G-G--GA--T-G--A-C-G-G-CC-----TT-CG-----G-G-T-----T-G-T--A---AA-C-C-TC------------------------TTTCGACTCTGACGAAGC---T--A-CTGGTTTTT--G-CT---------------------------------G--------------------------GT----------------------G-----------------------------G----…	Bacteria(100);Actinobacteria(100);Actinobacteria_c(100);Micromonosporales(100);Micromonosporaceae(100);Micromonosporaceae_unclassified(100);Micromonosporaceae_unclassified(100);
Otu0396	1	4	4	0	0	0	0	0	0	0	M03053_189_000000000-D2L8J_1_1102_13841_10966	.............................................T-G-G-G-G-AA--TA-TT--GG-G-C----AAT-G-G--GG----GA-A--A-C-C-C-T-G-A-C-C-CA--GC-G-A-C-GCC-G-C-G-T---G-G-G-T--GA--T-G--A-A-G-G-CC-----TT-CG-----G-G-T-----C-G-T--A---AA-G-C-CC-------------------------TG-TC-G-G--G-AGG----G--A-C--G---AA-TGAT-C---C-T-G--T-G--G-------------C--A--------------------------AA----------------------T---A----G-------CC---G-CGG-G-AT-G-…	Bacteria(100);Proteobacteria(100);Deltaproteobacteria(100);Deferrisoma_o(100);FJ479568_f(100);FJ478660_g(100);FJ479000_s(100);
Otu0397	0	2	3	0	0	0	0	2	2	0	M03053_189_000000000-D2L8J_1_1102_11167_11384	.............................................T-G-G-G-G-AA--TC-TT--GG-A-C----AAT-G-G--GG----GA-A--A-C-C-C-T-G-A-T-C-CA--GC-G-A-C-GCC-G-C-G-T---G-G-G-T--GA--T-G--A-A-G-G-CC-----TT-CG-----G-G-T-----C-G-T--A---AA-G-C-CC-------------------------TG-TC-T-G--G-GGG----G--A-C--G---AA--TCC-C---C-C-G--C-C--G-------------G-TG--------------------------AA----------------------C---A----A-------TC---G-GCG-G-GA-A-…	Bacteria(100);Proteobacteria(100);Deltaproteobacteria(100);FM253572_o(100);FM253572_f(100);FJ478706_g(100);FJ478706_g_unclassified(100);
Otu0398	0	0	0	0	0	9	0	0	0	0	M03053_189_000000000-D2L8J_1_1101_18121_10472	.............................................T-G-G-G-G-AA--TT-TT--GG-A-C----AAT-G-G--GG----GC-A--A-C-C-C-T-G-A-T-C-CA--GC-C-A-T-GCC-G-C-G-T---G-A-G-T--GA--A-G--A-A-G-G-CC-----TT-CG-----G-G-T-----T-G-T--A---AA-G-C-TC-------------------------TT-TC-G-G--T-GGG----A--A-C--G---AA--ACG-G---G-C-G--C-G--G-------------T--G--------------------------AA----------------------T---A----A-------TC---G-CGC-T-CA-A-…	Bacteria(100);Proteobacteria(100);Betaproteobacteria(100);DQ009366_o(100);AM990454_f(100);AF280846_g(100);AF280846_g_unclassified(100);
Otu0399	0	0	0	0	0	0	0	0	0	8	M03053_189_000000000-D2L8J_1_1101_19459_12404	.............................................T-G-G-G-G-AA--TT-TT--GG-A-C----AAT-G-G--GC----GC-A--A-G-C-C-T-G-A-T-C-CA--GC-C-A-T-GCC-G-C-G-T---G-T-C-T--GA--A-G--A-A-G-G-CC-----TT-CG-----G-G-T-----T-G-T--A---AA-G-G-AC-------------------------TT-TT-G-T--C-AGG----G--A-A--G---AA--AAG-G---C-T-G--T-T--G-------------C--T--------------------------AA----------------------T---A----C-------CG---A-CAG-C-TG-A-…	Bacteria(100);Proteobacteria(100);Betaproteobacteria(100);Neisseriales(100);Neisseriaceae(100);Neisseria(100);Neisseria_unclassified(100);
Otu0400	0	0	0	0	0	8	0	0	0	0	M03053_189_000000000-D2L8J_1_1101_26920_13554	.............................................T-G-G-G-G-AA--TC-TT--GC-G-C----AAT-G-G--GC----GA-A--A-G-C-C-T-G-A-C-G-CA--GC-G-A-C-GCC-G-C-G-T---G-C-G-G--GA--A-G--A-A-G-G-CC-----TT-CG-----G-G-T-----T-G-T--A---AA-C-C-GC-------------------------TT-TC-A-G--G-AGG----G--A-C--G---AG--GCC-A---C-T-C--A-G--G-------------T--T--------------------------AA----------------------T---A----G-------CC---G--AG-A-GG-G-…	Bacteria(100);Actinobacteria(100);Rubrobacteria(100);Gaiellales(100);Gaiellaceae(100);Gaiella(100);DQ499303_s(100);
Otu0401	2	1	2	0	0	0	0	0	3	0	M03053_189_000000000-D2L8J_1_1102_9574_14910	.............................................T-G-G-G-G-AA--TT-TT--GC-G-C----AAT-G-G--GC----GA-A--A-G-C-C-T-G-A-C-G-CA--GT-A-A-C-GCC-G-C-G-T---G-G-A-G--GA--T-G--A-A-G-G-CT-----TT-CG-----A-G-T-----C-G-T--A---AA-C-T-CC-------------------------TG-CC-T-G--G-GGG----A--A-A--G---A----------------------------------------T--------------------------GA---------------------------------------------------------…	Bacteria(100);Proteobacteria(100);Deltaproteobacteria(100);KI932691_o(100);KI932691_f(100);EU491485_g(100);EU491485_s(100);
Otu0402	0	0	0	0	0	0	0	4	4	0	M03053_189_000000000-D2L8J_1_1101_22837_3489	.............................................T-T-C-A-G-AA--TC-TT--GC-A-C----AAT-G-G--GC----GA-A--A-G-C-C-T-G-A-T-G-CA--GC-G-A-T-GCC-G-C-G-T---G-G-G-T--GA--A-G--A-A-G-G-CC-----TT-CG-----G-G-T-----C-G-T--A---AA-G-C-CC-------------------------TG-TC-A-G--A-GGG----A--A-A--G---A----------------------------------------T--------------------------AA---------------------------------------------------------…	Bacteria(100);Cyanobacteria(100);JF737898_c(100);AY493962_o(100);AY493962_f(100);AY493962_g(100);EF516461_s(100);
Otu0403	0	0	0	3	0	0	5	0	0	0	M03053_189_000000000-D2L8J_1_1101_19002_10602	.............................................T-G-G-G-G-AA--TC-TT--GC-G-C----AAT-G-C--GC----GA-A--A-G-C-G-T-G-A-C-G-CA--GC-A-A-C-GCC-G-C-G-T---G-G-G-G--GA--A-G--A-A-G-G-CC-----TT-CG-----G-G-T-----T-G-T--A---AA-C-C-CC-------------------------TT-TC-A-G--G-AGG----G--A-C--G---AA--GCC-A---G-G-G--C-G--G-------------T--G--------------------------AA----------------------T---A----G-------CC---G-ACCCT-GG---…	Bacteria(100);Actinobacteria(100);Thermoleophilia(100);Solirubrobacterales(100);EU289467_f(100);EU289467_g(100);EU132547_s(100);
Otu0404	0	0	0	0	0	0	0	6	2	0	M03053_189_000000000-D2L8J_1_1101_20674_9540	.............................................T-G-G-G-G-AA--TA-TT--GG-A-C----AAT-G-G--GC----GA-A--A-G-C-C-T-G-A-T-C-CA--GC-A-A-C-GCC-G-C-G-T---G-A-G-G--GA--T-G--A-C-G-G-CC-----TT-CG-----G-G-T-----T-G-T--A---AA-C-C-TC-------------------------TT-TC-A-G--C-GGG----G--A-C--G---AA--G-C----------------------------------G--------------------------AA----------------------A-----------------------------G----…	Bacteria(100);Actinobacteria(100);Actinobacteria_c(100);Propionibacteriales(100);Nocardioidaceae(100);Nocardioides(100);Nocardioides_unclassified(100);
Otu0405	0	0	0	0	0	2	0	2	4	0	M03053_189_000000000-D2L8J_1_1101_25948_22762	.............................................T-G-G-G-G-AA--TC-TT--AG-A-C----AAT-G-G--GG----GC-A--A-C-C-C-T-G-A-T-C-TA--GC-C-A-T-GCC-G-C-G-T---G-A-G-T--GA--T-G--A-A-G-G-CC-----TT-AG-----G-G-T-----T-G-T--A---AA-G-C-TC-------------------------TT-TC-A-G--C-TGG----G--A-A--G---A----------------------------------------T--------------------------AA---------------------------------------------------------…	Bacteria(100);Proteobacteria(100);Alphaproteobacteria(100);Rhodobacterales(100);Rhodobacteraceae(100);Paracoccus(75);Paracoccus_unclassified(75);
Otu0406	0	8	0	0	0	0	0	0	0	0	M03053_189_000000000-D2L8J_1_1102_14373_15138	.............................................T-G-G-G-G-AA--TC-TT--GC-A-C----AAT-G-G--GC----GC-A--A-G-C-C-T-G-A-T-G-CA--GC-G-A-C-GCC-G-C-G-T---G-A-G-G--GA--T-G--A-C-G-G-CC-----TT-CG-----G-G-T-----T-G-T--A---AA-C-C-TC-------------------------TT-TC-A-G--T-AGG----G--A-A--G---AA--G-C----------------------------------G--------------------------CA----------------------A-----------------------------G----…	Bacteria(100);Actinobacteria(100);Actinobacteria_c(100);Micrococcales(100);Micrococcaceae(100);Arthrobacter(100);Arthrobacter_unclassified(100);
Otu0407	2	6	0	0	0	0	0	0	0	0	M03053_189_000000000-D2L8J_1_1101_22524_23300	.............................................T-G-G-G-G-AA--TC-TT--GC-A-C----AAT-G-G--GG----GA-A--A-C-C-C-T-G-A-T-G-CA--GC-G-A-C-GCC-G-C-G-T---G-A-G-C--GA--T-G--A-A-G-C-CC-----TT-CG-----G-G-G-----T-G-T--A---AA-G-C-TC-------------------------TT-TC-G-G--C-AGG----A--A-C--G---A----------------------------------------T--------------------------CA---------------------------------------------------------…	Bacteria(100);Acidobacteria(100);Solibacteres(100);Solibacterales(100);Solibacteraceae(100);HM186250_g(100);HM186250_s(100);
Otu0408	0	0	0	0	1	7	0	0	0	0	M03053_189_000000000-D2L8J_1_1101_23113_8120	.............................................T-G-G-G-G-AA--TC-TT--GC-A-C----AAT-G-G--GG----GA-A--A-C-C-C-T-G-A-T-G-CA--GC-G-A-C-GCC-G-C-G-T---G-A-G-C--GA--T-G--A-A-G-C-CC-----TT-CG-----G-G-G-----T-G-T--A---AA-G-C-TC-------------------------TT-TC-G-G--C-AGG----A--A-C--G---A----------------------------------------T--------------------------AA---------------------------------------------------------…	Bacteria(100);Acidobacteria(100);Solibacteres(100);Solibacterales(100);Solibacteraceae(100);DQ648914_g(100);DQ648914_s(100);
Otu0409	0	0	0	0	0	0	8	0	0	0	M03053_189_000000000-D2L8J_1_1101_23672_10060	.............................................T-G-G-G-G-AA--TA-TT--GC-A-C----AAT-G-G--GC----GC-A--A-G-C-C-T-G-A-T-G-CA--GC-G-A-C-GCC-G-C-G-T---G-A-G-G--GA--T-G--A-A-G-G-CC-----TT-CG-----G-G-T-----T-G-T--A---AA-C-C-TC-------------------------TT-TC-A-G--T-AGG----G--A-A--G---AA--G-C----------------------------------G--------------------------AA----------------------A-----------------------------G----…	Bacteria(100);Actinobacteria(100);Actinobacteria_c(100);Micrococcales(100);Micrococcaceae(100);Arthrobacter(100);Arthrobacter_flavus(100);
Otu0410	0	0	0	0	0	0	0	2	4	2	M03053_189_000000000-D2L8J_1_1102_13701_17828	.............................................T-G-G-G-G-AA--TA-TT--GG-A-C----AAT-G-G--GC----GC-A--A-GC--C-T-G-A-T-C-CA--GC-A-A-T-GCC-G-C-G-T---G-T-G-T--GA--A-G--A-A-G-G-CC-----TT-CG-----G-G-T-----T-G-T--A---AA-G-C-AC-------------------------TT-TA-G-T--C-AGG----G--A-A--G---AA--AAA-G---C-T-C--A-A--G-------------C--T--------------------------AA----------------------T---A----T-------CT---T-GAG-T--G-T-…	Bacteria(100);Proteobacteria(100);Gammaproteobacteria(100);Solimonas_o(100);Solimonas_f(100);Fontimonas(100);HQ875491_s(100);
Otu0411	0	0	0	0	0	7	1	0	0	0	M03053_189_000000000-D2L8J_1_1101_15689_7627	.............................................T-G-G-G-G-AA--TC-TT--GC-G-C----AAT-G-G--GC----GA-A--A-G-C-C-T-G-A-C-G-CA--GC-G-A-C-GCC-G-C-G-T---G-A-G-G--GA--A-G--A-A-G-G-CT-----TT-CG-----G-G-T-----T-G-T--A---AA-C-C-TC-------------------------TT-TC-A-G--G-AGG----G--A-C--G---AA--GCC-A---C-T-C--G-G--G-------------T--G--------------------------AA----------------------T---A----G-------CC---C--AG-A-GG-G-…	Bacteria(100);Actinobacteria(100);Rubrobacteria(100);Gaiellales(100);Gaiellaceae(100);Gaiella(100);Gaiella_unclassified(100);
Otu0412	1	0	0	0	0	0	0	0	0	7	M03053_189_000000000-D2L8J_1_1102_17778_6216	.............................................T-G-G-G-G-AA--TC-TT--GC-G-C----AAT-G-G--GC----GG-A--A-G-C-C-T-G-A-C-G-CA--GC-G-A-C-GCC-G-C-G-T---G-G-G-G--GA--T-G--A-C-G-G-CC-----TT-CG-----G-G-T-----T-G-T--A---AA-C-C-TC-------------------------TT-TC-G-A--C-CTT----G--A-C--G---AA--GCT----------------------------------T--------------------------TC----------------------G-----------------------------GG---…	Bacteria(100);Actinobacteria(100);Actinobacteria_c(100);Pseudonocardiales(100);Pseudonocardiaceae(100);Pseudonocardia(100);Pseudonocardia_seranimata(100);
Otu0413	0	0	5	1	0	0	2	0	0	0	M03053_189_000000000-D2L8J_1_1101_22116_10235	.............................................T-T-A-G-G-AA--TA-TT--GG-A-C----AAT-G-G--GC----GC-A--A-G-C-C-T-G-A-T-C-CA--GC-C-A-T-GCC-G-C-G-T---G-A-G-T--GA--T-G--A-A-G-G-CC-----TT-CG-----G-G-T-----T-G-T--A---AA-A-C-TC-------------------------TT-TA-G-C--C-GAC----G--A-A--T---A----------------------------------------T--------------------------AA---------------------------------------------------------…	Bacteria(100);Proteobacteria(100);Alphaproteobacteria(100);Micavibrio_o(100);AY945895_f(100);AY945895_g(100);EU133524_s(63);
Otu0414	0	0	0	0	2	1	5	0	0	0	M03053_189_000000000-D2L8J_1_1101_20153_23158	.............................................T-G-G-G-G-AA--TC-TT--GC-G-C----AAT-G-G--GC----GA-A--A-G-C-C-T-G-A-C-G-CA--GC-G-A-C-GCC-G-C-G-T---G-G-G-G--GA--A-G--A-A-G-G-CC-----TT-CG-----G-G-T-----T-G-T--A---AA-C-C-TC-------------------------TT-TC-A-G--C-AGG----G--A-C--G---AA--GCC-A---C-T-C--G-G--G-------------T--T--------------------------AA----------------------T---A----G-------CC---C--AG-A-GG-G-…	Bacteria(100);Actinobacteria(100);Rubrobacteria(100);Gaiellales(100);Gaiellaceae(100);Gaiella(100);FJ478794_s(100);
Otu0415	0	0	0	3	1	4	0	0	0	0	M03053_189_000000000-D2L8J_1_1101_22422_26061	.............................................T-G-G-G-G-AA--TC-TT--GC-G-C----AAT-G-G--GC----GA-A--A-G-C-C-T-G-A-C-G-CA--GC-G-A-C-GCC-G-C-G-T---G-A-G-G--GA--A-G--A-A-G-G-CC-----TT-CG-----G-G-T-----T-G-T--A---AA-C-C-TC-------------------------TT-TC-A-G--G-AGG----G--A-C--G---AA--GCT-A---C-T-C--G-G--G-------------T--T--------------------------AA----------------------T---A----G-------CC---C--AG-A-GG-G-…	Bacteria(100);Actinobacteria(100);Rubrobacteria(100);Gaiellales(100);Gaiellaceae(100);Gaiella(100);Gaiella_unclassified(100);
Otu0416	0	0	0	0	5	1	2	0	0	0	M03053_189_000000000-D2L8J_1_1101_19761_15918	.............................................T-G-G-G-G-AA--TC-TT--GC-C-C----AAT-G-G--GC----GC-A--A-G-C-C-T-G-A-G-G-CA--GC-G-A-C-GCC-G-C-G-T---G-A-G-G--GA--A-G--A-A-G-G-CC-----TT-CG-----G-G-T-----T-G-T--A---AA-C-C-TC-------------------------TT-TC-A-G--G-AGG----G--A-C--G---AA--GCC-A---C-T-C--G-G--G-------------T--T--------------------------AA----------------------C---A----G-------CC---C--AG-A-GG-G-…	Bacteria(100);Actinobacteria(100);Rubrobacteria(100);Gaiellales(100);Gaiellaceae(100);Gaiella(100);Gaiella_unclassified(100);
Otu0417	0	0	0	0	0	0	0	0	0	8	M03053_189_000000000-D2L8J_1_1101_21045_22947	.............................................T-G-G-G-G-AA--TC-TT--GC-G-C----AAT-G-G--GC----GA-A--A-G-C-C-T-G-A-C-G-CA--GC-G-A-C-GCC-G-C-G-T---G-A-G-G--GA--A-G--A-A-G-G-CC-----TT-CG-----G-G-T-----T-G-T--A---AA-C-C-TC-------------------------TT-TC-A-G--C-AGG----G--A-C--G---AA--GCT-A---C-T-C--G-G--G-------------T--T--------------------------AA----------------------T---A----G-------CC---C--AG-A-GG-G-…	Bacteria(100);Actinobacteria(100);Rubrobacteria(100);Gaiellales(100);Gaiellaceae(100);Gaiella(100);Gaiella_unclassified(100);
Otu0418	0	1	0	0	1	0	0	6	0	0	M03053_189_000000000-D2L8J_1_1102_10315_13244	.............................................T-G-G-G-G-AA--TA-TT--GG-A-C----AAT-G-G--GG----GC-A--A-C-C-C-T-G-A-T-C-CA--GC-C-A-T-GCC-G-C-G-T---G-T-G-T--GA--A-G--A-A-G-G-CC-----TT-CG-----G-G-T-----T-G-T--A---AA-G-C-AC-------------------------TT-TC-A-G--T-GAG----G--A-A--G---AA--GGC-C---T-G-C--G-G--G-------------T--C--------------------------AA----------------------T---A----A-------CC---G-GCA-G-GA-A-…	Bacteria(100);Proteobacteria(100);Gammaproteobacteria(100);Oceanospirillales(100);Halomonadaceae(100);Halomonas(100);Halomonas_unclassified(100);
Otu0419	0	0	0	0	0	8	0	0	0	0	M03053_189_000000000-D2L8J_1_1101_16901_18929	.............................................T-G-G-G-G-AA--TC-TT--GC-G-C----AAT-G-C--GC----GA-A--A-G-C-G-T-G-A-C-G-CA--GC-A-A-C-GCC-G-C-G-T---G-G-G-G--GA--A-G--A-A-G-G-CC-----TT-CG-----G-G-T-----T-G-T--A---AA-C-C-CC-------------------------TT-TC-A-G--G-AGG----G--A-C--G---AA--GCC-C---G-G-G--C-G--G-------------T--G--------------------------AA----------------------C---A----G-------CC---G-ACCCG-GG---…	Bacteria(100);Actinobacteria(100);Thermoleophilia(100);Solirubrobacterales(100);EU289467_f(100);EU289467_g(100);EU289467_g_unclassified(100);
Otu0420	0	0	0	2	0	6	0	0	0	0	M03053_189_000000000-D2L8J_1_1101_22535_14342	.............................................C-A-A-G-G-AA--TT-TT--CC-C-C----AAT-G-G--GC----GC-A--A-G-C-C-T-G-A-G-G-GA--GC-A-A-C-GCC-G-C-G-T---G-C-G-G--GA--C-G--A-C-G-G-CC-----TT-CG-----G-G-T-----T-G-T--A---AA-C-C-GC-------------------------TT-TT-C-G--G-AGG----G--A-A--G---A----------------------------------------T--------------------------GA---------------------------------------------------------…	Bacteria(100);Chloroflexi(100);Chloroflexi_c(100);Chloroflexales(100);JF776882_f(100);JF776882_f_unclassified(75);JF776882_f_unclassified(75);
Otu0421	8	0	0	0	0	0	0	0	0	0	M03053_189_000000000-D2L8J_1_1101_26821_14583	.............................................T-G-G-G-G-AA--TT-TT--GG-A-C----AAT-G-G--GG----GC-A--A-C-C-C-T-G-A-T-C-CA--GC-C-A-T-GCC-G-C-G-T---G-T-G-T--GA--A-G--A-A-G-G-CC-----TT-CG-----G-G-T-----T-G-T--A---AA-G-C-AC-------------------------TT-TC-G-G--C-CGG----A--A-C--G---AA--ATC-G---C-G-C--G-G--G-------------T--G--------------------------AA----------------------C---A----T-------CC---C-GCG-T-GG-A-…	Bacteria(100);Proteobacteria(100);Betaproteobacteria(100);EU786132_o(100);EU786132_f(100);EU786132_g(100);EU786132_g_unclassified(100);
Otu0422	0	1	6	0	0	1	0	0	0	0	M03053_189_000000000-D2L8J_1_1101_24924_7881	.............................................T-C-G-G-G-AA--TT-TT--GG-G-C----AAT-G-G--GC----GA-A--A-G-C-C-T-G-A-C-C-CA--GC-A-A-C-GCC-G-C-G-T---G-A-G-G--GA--T-G--A-A-G-G-CC-----CT-CG-----G-G-T-----C-G-T--A---AA-C-C-TC-------------------------TG-TC-G-G--G-AGG----G--A-A--G---AA-CGGT-C---G-C-A--A-G--G-------------T--G--------------------------AA----------------------C---A----A-------TC---T-TGG-G-GC-C-…	Bacteria(100);Proteobacteria(100);Deltaproteobacteria(100);EU617842_o(100);EU617842_f(100);HQ864112_g(100);HQ864112_s(100);
Otu0423	0	0	0	0	0	8	0	0	0	0	M03053_189_000000000-D2L8J_1_1101_20345_10108	.............................................T-G-G-G-G-AA--TA-TT--GC-A-C----AAT-G-G--GC----GC-A--A-G-C-C-T-G-A-T-G-CA--GC-G-A-C-GCC-G-C-G-T---G-G-G-G--GA--T-G--A-C-G-G-CC-----TT-CG-----G-G-T-----T-G-T--A---AA-C-C-TC-------------------------TT-TC-A-G--C-ATC----G--A-C--G---AA--G-C----------------------------------G--------------------------CA----------------------A-----------------------------G----…	Bacteria(100);Actinobacteria(100);Actinobacteria_c(100);Corynebacteriales(100);Mycobacteriaceae(100);Mycobacterium(100);Mycobacterium_unclassified(100);
Otu0424	0	4	4	0	0	0	0	0	0	0	M03053_189_000000000-D2L8J_1_1101_22636_14541	.............................................T-A-G-G-G-AA--TA-TT--GG-A-C----AAT-G-G--CT---GAA-A--A-G---C-T-G-A-T-C-CA--GC-C-A-T-CCC-G-C-G-T---G-A-A-G--GC--A-G--A-A-G-G-TC-C---TA-TG-----G-A-T-----T-G-T--A---AA-C-T-TC-------------------------TT-TT-C-T--C-TGG----G--A-A--G---AA-ATCA-C---G-G-G--T---------------------T--------------------------TC----------------------T---------------------A-CCT-G-TG-T-…	Bacteria(100);Bacteroidetes(100);Sphingobacteria(100);Sphingobacteriales(100);FJ478810_f(100);FJ478810_g(100);FJ478810_g_unclassified(100);
Otu0425	0	0	0	0	0	8	0	0	0	0	M03053_189_000000000-D2L8J_1_1101_22021_9588	.............................................T-C-G-A-G-GA--TC-TT--CG-T-C----AAT-G-G--GC----GC-A--A-G-C-C-T-G-A-A-C-GA--GC-G-A-C-ACC-G-C-G-T---G-C-G-C--GA--T-G--A-A-G-G-CC-----TT-CG-----G-G-T-----T-G-T--A---AA-G-C-GC--------------------------G----A-A--A-GTG----G--A-G--A---GA--A---A---G----------------------------G--------------------------GA----------------------A---------------------------A-CT---…	Bacteria(100);Planctomycetes(100);Planctomycetacia(100);Planctomycetales(100);Planctomycetaceae(100);FJ466217_g(100);FJ466217_g_unclassified(63);
Otu0426	0	0	0	2	4	0	2	0	0	0	M03053_189_000000000-D2L8J_1_1102_4410_17009	.............................................T-G-G-G-G-AA--TT-TT--GG-A-C----AAT-G-G--GG----GA-A--A-C-C-C-T-G-A-T-C-CA--GC-C-A-T-GCC-G-C-G-T---G-T-G-T--GA--A-G--A-A-G-G-CC-----TT-CG-----G-G-T-----T-G-T--A---AA-G-C-AC-------------------------TT-TC-G-G--A-CGG----A--A-C--G---AA--ATC-G---C-G-C--G-T--G-------------T--T--------------------------AA----------------------C---A----C-------CT---C-GCG-T-GG-A-…	Bacteria(100);Proteobacteria(100);Betaproteobacteria(100);EU786132_o(100);EU786132_f(100);EU786132_g(100);EU786132_g_unclassified(100);
Otu0427	0	0	0	0	0	8	0	0	0	0	M03053_189_000000000-D2L8J_1_1101_20898_11694	.............................................C-A-G-G-G-AA--TC-TT--GC-G-C----AAT-G-G--GC----GA-A--A-G-C-C-T-G-A-C-G-CA--GC-A-A-C-GCC-G-C-G-T---G-G-G-G--GA--T-G--A-A-G-G-CC-----TT-CG-----G-G-T-----T-G-T--A---AA-C-C-CC-------------------------TT-TC---------GG----G--A-G--G---AA----C----------------------------------G--------------------------AA----------------------A-----------------------------T----…	Bacteria(100);Actinobacteria(100);EU374107_c(100);EU374107_o(100);EU374093_f(100);EF540423_g(100);EU335218_s(100);
Otu0428	0	0	0	0	0	0	0	0	8	0	M03053_189_000000000-D2L8J_1_1101_15133_6496	.............................................T-G-G-G-G-AA--TC-TT--CC-G-C----AAT-G-G--GC----GA-A--A-G-C-C-T-G-A-C-G-GA--GC-G-A-C-GCC-G-C-G-T---G-T-G-G--GA--T-G--A-A-G-G-CT-----TT-CG-----G-G-T-----C-G-T--A---AA-C-C-AC-------------------------TG-TC-A-G--G-AGG----G--A-G--G---AA-TAAG-T---G-C-C--G----G-A-----------G--T--------------------------AA--------------------------C----------T-GC---C-GGC-A-TG-A-…	Bacteria(100);Bacteria_unclassified(100);Bacteria_unclassified(100);Bacteria_unclassified(100);Bacteria_unclassified(100);Bacteria_unclassified(100);Bacteria_unclassified(100);
Otu0429	0	0	0	0	0	8	0	0	0	0	M03053_189_000000000-D2L8J_1_1101_18785_7994	.............................................T-T-A-G-G-AA--TT-TT--GG-A-C----AAT-G-G--AC----GA-A--A-G-T-C-T-G-A-T-C-CA--GC-G-A-C-GCC-G-C-G-T---G-C-G-G--GA--A-G--A-A-G-G-CC-----TT-CG-----G-G-T-----T-G-T--A---AA-C-C-GC-------------------------TT-TT-G-C--C-GCC----G--A-A--C---A----------------------------------------A--------------------------TT----------------------T---T------------------------------…	Bacteria(100);MATCR(100);MATCR_c(100);FJ478736_o(100);FJ478736_f(100);FJ478736_g(100);FJ478736_g_unclassified(100);
Otu0430	0	2	0	2	2	2	0	0	0	0	M03053_189_000000000-D2L8J_1_1102_7737_15041	.............................................T-C-G-A-G-AA--TT-TT--TC-A-C----AAT-G-G--GG----GC-A--A-C-C-C-T-G-A-T-G-GA--GC-G-A-C-GCC-G-C-G-T---G-G-G-G--GA--T-G--A-A-G-G-GC-----TT-CG-----G-C-T-----C-G-T--A---AA-C-C-CC-------------------------TG-TC-A-G--C-CGC----G--A-A--C---AA-TGTT-C---A-C-G--A-C----------------C--T--------------------------AA----------------------C---A----C--------G---T-TGT-G-AG-C-…	Bacteria(100);Verrucomicrobia(100);Verrucomicrobiae(100);Pedosphaera_o(100);Pedosphaera_f(100);EU135537_g(100);EU135469_s(100);
Otu0431	0	0	0	0	0	0	0	0	0	8	M03053_189_000000000-D2L8J_1_1101_16627_6929	.............................................T-G-A-G-G-AA--TA-TT--GG-T-C----AAT-G-G--GC----GA-A--A-G-C-T-T-G-A-A-C-CA--GC-A-A-C-GCC-G-C-G-T---G-G-A-T--GA--T-G--A-A-G-G-CC-----TT-CG-----G-G-T-----C-G-T--A---AA-A-T-CC-------------------------TT-TT-C-T--G-GGG----G--A-C--G---A----------------------------------------G--------------------------TA----------------------A----------------------------------…	Bacteria(100);Chloroflexi(100);Anaerolineae(100);Anaerolineae_unclassified(100);Anaerolineae_unclassified(100);Anaerolineae_unclassified(100);Anaerolineae_unclassified(100);
Otu0432	0	0	0	1	1	6	0	0	0	0	M03053_189_000000000-D2L8J_1_1102_13060_14907	.............................................T-G-G-G-G-AA--TT-TT--GG-A-C----AAT-G-G--GG----GC-A--A-C-C-C-T-G-A-T-C-CA--GC-C-A-T-TCC-G-C-G-T---G-A-G-T--GA--A-G--A-A-G-G-CC-----TT-CG-----G-G-T-----T-G-T--A---AA-G-C-TC-------------------------TT-TT-G-T--C-CGG----A--A-C--G---AA--ACG-G---G-T-A--A-C--G-------------T--G--------------------------AA----------------------T---A----T-------CG---T-TGC-C-TA-C-…	Bacteria(100);Proteobacteria(100);Betaproteobacteria(100);AB308366_o(100);HQ014645_f(100);HQ014645_g(100);HQ014645_g_unclassified(100);
Otu0433	1	3	4	0	0	0	0	0	0	0	M03053_189_000000000-D2L8J_1_1101_20135_17425	.............................................C-T-A-A-G-AA--TC-TT--GC-G-C----AAT-G-G--GC----GA-A--A-G-C-C-T-G-A-C-G-CA--GC-A-A-C-GCC-G-C-G-T---G-G-G-G--GA--C-G--A-AGG---CC-----CT-CG-----G-G-T-----C-G-T--A---AA-C-C-CC-------------------------TT-TT-G-C--G-AAG----G--A-A--G---A-------------------------------------A--G--------------------------TT----------------------C----------------------------------…	Bacteria(100);Chloroflexi(100);EU335161_c(100);AB186887_o(100);AB186887_f(100);AB186887_g(100);AB186887_g_unclassified(100);
Otu0434	0	0	0	0	0	8	0	0	0	0	M03053_189_000000000-D2L8J_1_1102_10989_10558	.............................................T-G-G-G-G-AA--TT-TT--GG-A-C----AAT-G-G--GC----GC-A--A-G-C-C-T-G-A-T-C-CA--GC-C-A-T-GCC-G-C-G-T---G-A-G-T--GA--A-G--A-A-G-G-CC-----TT-CG-----G-G-T-----T-G-T--A---AA-G-C-TC-------------------------TT-TC-G-G--C-TGG----G--A-C--G---AA--AAG-G---T-C-C--G-T--G-------------C--C--------------------------AA----------------------C---A----C-------CA---C-GGA-T-CC-A-…	Bacteria(100);Proteobacteria(100);Betaproteobacteria(100);DQ395705_o(100);DQ395705_f(100);DQ395705_g(100);DQ395705_g_unclassified(100);
Otu0435	0	0	0	0	0	8	0	0	0	0	M03053_189_000000000-D2L8J_1_1101_17303_6096	.............................................T-G-G-G-G-AA--TC-TT--GC-G-C----AAT-G-G--GC----GA-A--A-G-C-C-T-G-A-C-G-CA--GC-A-A-C-GCC-G-C-G-T---G-G-A-G--GA--T-G--A-A-G-G-CC-----CT-TG-----G-G-T-----T-G-T--A---AA-C-T-CC-------------------------TG-TC-G-G--C-TGG----G--A-A--G---AA-ATCG-T---T-C-G--G-G--G-------------C--G--------------------------AA----------------------T---A----C-------CC---T-CGG-A-CG-T-…	Bacteria(100);Acidobacteria(100);AB240310_c(100);AB240310_o(100);AB240310_f(100);AB240310_g(100);AB240310_g_unclassified(100);
Otu0436	1	0	0	0	0	1	0	0	0	6	M03053_189_000000000-D2L8J_1_1101_24560_16157	.............................................T-G-G-G-G-AA--TA-TT--GC-A-C----AAT-G-G--GC----GC-A--A-G-C-C-T-G-A-T-G-CA--GC-G-A-C-GCC-G-C-G-T---G-A-G-G--GA--T-G--A-C-G-G-CC-----TT-CG-----G-G-T-----T-G-T--A---AA-C-C-TC-------------------------TT-TC-A-A--T-AGG----G--A-C--G---AA--G-C----------------------------------G--------------------------CA----------------------A-----------------------------G----…	Bacteria(100);Actinobacteria(100);Actinobacteria_c(100);Corynebacteriales(100);Mycobacteriaceae(100);Mycobacterium(100);Mycobacterium_fortuitum(100);
Otu0437	3	3	2	0	0	0	0	0	0	0	M03053_189_000000000-D2L8J_1_1102_5768_9535	.............................................T-G-A-G-G-GA--TC-TT--GC-G-C----AAT-G-G--GG----GC-A--A-C-C-C-T-G-A-C-G-CA--GC-G-A-C-GCC-G-C-G-T---G-G-G-C--GA--T-G--A-A-G-G-CT-----TT-CG-----G-G-T-----C-G-T--A---AA-G-C-CC-------------------------TT-TT-C-C--C-ACC----G--A-C--G---A----------------------------------------GA------------------------ACC----------------------A----------------------------------…	Bacteria(100);Chloroflexi(100);Anaerolineae(100);AF234733_o(100);AF234733_f(75);AY921688_g(75);EU133991_s(75);
Otu0438	0	0	8	0	0	0	0	0	0	0	M03053_189_000000000-D2L8J_1_1101_17078_15820	.............................................T-C-G-A-G-GA--TC-TT--TA-G-C----AAT-G-C--CC----GA-A--A-G-G-G-T-G-A-C-T-AT--GC-G-A-C-GCC-G-C-G-T---G-C-A-G--GA--T-G--A-A-G-G-CC-----TT-CG-----G-G-T-----C-G-T--A---AA-C-T-GC-------------------------TG-TC-A-G--G-GGG----G--A-A--G---AA--AGC-C---C-T-T--T-A--G-T--------------T--------------------------AA----------------------A---A----------G-CT---G-AAG-G-GT-C-…	Bacteria(100);OP3(100);AY373410_c(100);AY373410_o(100);EU881347_f(100);EU881347_g(100);EU881347_g_unclassified(100);
Otu0439	0	0	0	0	0	0	0	1	6	1	M03053_189_000000000-D2L8J_1_1102_11421_10615	.............................................T-G-A-G-G-AA--TC-TT--GC-G-C----AAT-G-G--AG----GA-A--A-C-T-C-T-G-A-C-G-CA--GC-C-A-C-GCC-G-C-G-T---G-A-A-G--GA--A-G--A-C-A-C-CC-C---TA-TG-----G-G-G-----C-G-T--A---AA-C-T-TC-------------------------TT-TT-C-T--G-TGG----G--A-A--G---AA--CAC-----CCT-G--G---------------------T---------------------------C----------------------A---------------------C-CAG-G-GT-C-…	Bacteria(100);Bacteroidetes(100);Rhodothermus_c(100);Rhodothermus_o(100);AB015524_f(100);GU118579_g(100);GU118579_g_unclassified(100);
Otu0440	0	0	0	0	0	8	0	0	0	0	M03053_189_000000000-D2L8J_1_1101_26777_13280	.............................................T-C-G-G-G-AA--TA-TT--GC-C-C----AAT-G-G--AC----GA-A--A-G-T-C-T-G-A-G-G-CA--GC-A-A-C-GCC-G-C-G-T---G-C-G-C--GA--A-G--A-A-G-G-CC-----TT-CG-----G-G-T-----C-G-T--A---AA-G-C-GC-------------------------TT-TT-C-G--G-TGG----G--A-G--G---A----------------------------------------G--------------------------AG----------------------C----------------------------------…	Bacteria(100);Chloroflexi(100);Anaerolineae(100);Anaerolinaeles(100);AF234690_f(100);AF234690_g(100);AF234690_g_unclassified(75);
Otu0441	0	0	0	0	0	0	0	0	8	0	M03053_189_000000000-D2L8J_1_1101_27183_9243	.............................................T-G-G-G-G-AA--TT-TT--CC-G-C----AAT-G-G--GC----GC-A--A-G-C-C-T-G-A-C-G-GA--GC-A-A-C-GCC-G-C-G-T---G-G-G-T--GA--C-G--A-A-G-G-AT-----TT-CG-----G-T-C-----T-G-T--A---AA-G-C-CC-------------------------TT-TC-A-G--T-CGG----G--A-C--G---A-------------------------------------G--T--------------------------CG----------------------C----------------------------------…	Bacteria(100);Cyanobacteria(100);JF737898_c(100);JF417809_o(100);JF417809_f(100);AJ583204_g(100);AJ583204_s(100);
Otu0442	0	0	0	0	0	7	0	0	0	0	M03053_189_000000000-D2L8J_1_1101_26014_16319	.............................................T-G-G-G-G-AA--TC-TT--GC-G-C----AAT-G-G--GC----GA-A--A-G-C-C-T-G-A-C-G-CA--GC-G-A-C-GCC-G-C-G-T---G-A-G-G--GA--A-G--A-A-G-G-CC-----TT-CG-----G-G-T-----T-G-T--A---AA-C-C-TC-------------------------TT-TC-A-G--C-AGG----G--A-C--G---AA--GCT-A---C-T-C--G-G--G-------------T--G--------------------------AA----------------------C---A----G-------CC---C--AG-A-GG-G-…	Bacteria(100);Actinobacteria(100);Rubrobacteria(100);Gaiellales(100);Gaiellaceae(100);Gaiella(100);HQ011573_s(100);
Otu0443	0	0	0	0	0	0	7	0	0	0	M03053_189_000000000-D2L8J_1_1101_22058_9428	.............................................T-G-G-G-G-AA--TA-TT--GG-A-C----AAT-G-G--GC----GA-A--A-G-C-C-T-G-A-T-C-CA--GC-A-A-T-GCC-G-C-G-T---G-A-G-T--GA--T-G--A-A-G-G-CC-----TT-AG-----G-G-T-----T-G-T--A---AA-G-C-TC-------------------------TT-TT-A-C--C-CGG----G--A-T--G---A----------------------------------------T--------------------------AA---------------------------------------------------------…	Bacteria(100);Proteobacteria(100);Alphaproteobacteria(100);Sphingomonadales(100);Sphingomonadaceae(100);Sphingomonas(100);Sphingomonas_unclassified(100);
Otu0444	0	0	7	0	0	0	0	0	0	0	M03053_189_000000000-D2L8J_1_1101_22272_6677	.............................................T-C-G-G-G-AA--TT-TT--GG-G-C----AAT-G-G--GC----GA-A--A-G-C-C-T-G-A-C-C-CA--GC-A-A-C-GCC-G-C-G-T---G-A-G-G--GA--T-G--A-A-G-G-CC-----CT-CG-----G-G-T-----C-G-T--A---AA-C-C-TC-------------------------TG-TC-G-G--G-AGG----G--A-A--G---AA-CGAT-C---G-C-A--A-G--G-------------T--G--------------------------AA----------------------T---A----A-------TC---T-TGG-G-GT-C-…	Bacteria(100);Proteobacteria(100);Deltaproteobacteria(100);EU617842_o(100);EU617842_f(100);HQ864112_g(100);HQ864112_s(100);
Otu0445	0	0	0	0	0	0	0	2	5	0	M03053_189_000000000-D2L8J_1_1101_20076_17172	.............................................T-G-G-G-G-AA--TA-TT--GG-A-C----AAT-G-G--GG----GC-A--A-C-C-C-T-G-A-T-C-CA--GC-C-A-T-GCC-G-C-G-T---G-A-G-T--GA--A-G--A-A-G-G-CC-----TT-CG-----G-G-T-----T-G-T--A---AA-G-C-TC-------------------------TT-TT-G-T--C-CGG----A--A-A--G---AA--AAG-T---T-C-G--T-G--G-------------T--T--------------------------AA----------------------T---A----C-------CC---G-TGG-A-TT-C-…	Bacteria(100);Proteobacteria(100);Gammaproteobacteria(100);Xanthomonadales(100);Xanthomonadaceae(100);Xanthomonadaceae_unclassified(100);Xanthomonadaceae_unclassified(100);
Otu0446	0	2	5	0	0	0	0	0	0	0	M03053_189_000000000-D2L8J_1_1101_16999_22511	.............................................T-C-G-C-G-AA--TC-TT--CC-G-C----AAT-G-G--GC----GC-A--A-G-C-C-T-G-A-C-G-GA--GC-G-A-C-GCC-G-C-G-T---G-T-G-G--GA--T-G--A-A-G-G-CC-----TT-CG-----G-G-T-----T-G-T--A---AA-C-C-AC-------------------------TG-TC-A-C--G-CGT----T--A-G--G---AA--CAC-C---G-G-C--A-A--G-------------A--T--------------------------AA----------------------C---A----T-------CA---A-GC--C-GG-A-…	Bacteria(100);Planctomycetes(100);AY532588_c(100);AY532588_o(100);AY532588_f(100);AM490671_g(100);JN825595_s(72);
Otu0447	0	2	5	0	0	0	0	0	0	0	M03053_189_000000000-D2L8J_1_1101_19246_6359	.............................................T-C-G-G-G-AA--TT-TT--GG-G-C----AAT-G-G--GC----GA-A--A-G-C-C-T-G-A-C-C-CA--GC-A-A-C-GCC-G-C-G-T---G-A-G-G--GA--T-G--A-A-G-G-CC-----CT-CG-----G-G-T-----C-G-T--A---AA-C-C-TC-------------------------TG-TC-G-G--G-AGG----G--A-A--G---AA-CGGC-T---T-C-T--G-C--T-------------C--T--------------------------AA----------------------T---A----C-------AG---C-GGA-A-AC-T-…	Bacteria(100);Proteobacteria(100);Deltaproteobacteria(100);EU617842_o(100);EU617842_f(100);EU881182_g(100);EU881182_g_unclassified(100);
Otu0448	0	0	6	0	0	0	0	1	0	0	M03053_189_000000000-D2L8J_1_1101_21009_14580	.............................................T-G-G-G-G-AA--TA-TT--GG-A-C----AAT-G-G--GC----GC-A--A-G-C-C-T-G-A-T-C-CA--GC-C-A-T-GCC-G-C-G-T---G-T-G-T--GA--A-G--A-A-G-G-CC-----TT-CG-----G-G-T-----T-G-T--A---AA-G-C-AC-------------------------TT-TT-G-T--C-CGG----A--A-A--G---AA--AAG-C---A-T-C--G-G--G-------------T--T--------------------------AA----------------------T---A----G-------TC---C-GGT-G-TC-A-…	Bacteria(100);Proteobacteria(100);Gammaproteobacteria(100);Xanthomonadales(100);Xanthomonadaceae(100);Lysobacter(100);Lysobacter_unclassified(100);
Otu0449	0	0	0	0	0	0	0	0	0	7	M03053_189_000000000-D2L8J_1_1101_23466_17491	.............................................T-G-G-G-G-AA--TT-TT--CC-G-C----AAT-G-G--GC----GA-A--A-G-C-C-T-G-A-C-G-GA--GC-A-A-T-GCC-G-C-G-T---G-G-A-G--GT--A-G--A-A-G-G-CC-----TA-CG-----G-G-T-----C-G-T--G---AA-C-T-TC-------------------------TT-TT-C-C--C-GGA----G--A-A--G---A-------------------------------------A--G--------------------------CA--------------------------A------------------------------…	Eukarya(100);Viridiplantae(100);Streptophyta(100);eudicotyledons(100);core_eudicotyledons(100);Convolvulaceae(100);Cuscuta(100);
Otu0450	0	0	0	1	0	6	0	0	0	0	M03053_189_000000000-D2L8J_1_1101_24140_16905	.............................................T-G-G-G-G-AA--TT-TT--GC-G-C----AAT-G-G--GG----GA-A--A-C-C-C-T-G-A-C-G-CA--GC-A-A-C-GCC-G-C-G-T---G-G-A-G--GA--T-G--A-A-G-G-TC-----TT-TG-----G-A-T-----T-G-T--A---AA-C-T-CC-------------------------TT-TC-G-A--T-CGG----G--A-C--G---A----------------------------------------T--------------------------TA---------------------------------------------------------…	Bacteria(100);Acidobacteria(100);Acidobacteria_c(100);Acidobacteriales(100);Acidobacteriaceae(100);Koribacter(100);EU132271_s(100);
Otu0451	0	0	0	0	0	0	0	0	7	0	M03053_189_000000000-D2L8J_1_1102_15428_10505	.............................................T-G-G-G-G-AA--TC-TT--GG-A-C----AAT-G-G--GC----GC-A--A-G-C-C-T-G-A-T-C-CA--GC-C-A-T-GCC-G-C-G-T---G-T-G-T--GA--A-G--A-A-G-G-CC-----TT-CG-----G-G-T-----T-G-T--A---AA-G-C-AC-------------------------TT-TT-G-T--C-CGG----A--A-A--G---AA--AAG-C---A-T-C--G-G--G-------------T--T--------------------------AA----------------------T---A----G-------TC---C-GGT-G-TC-A-…	Bacteria(100);Proteobacteria(100);Gammaproteobacteria(100);Xanthomonadales(100);Xanthomonadaceae(100);Lysobacter(100);Lysobacter_unclassified(100);
Otu0452	0	0	0	0	0	0	0	7	0	0	M03053_189_000000000-D2L8J_1_1101_14810_12718	.............................................T-G-G-G-G-AA--TA-TT--GC-A-C----AAT-G-G--GC----GG-A--A-G-C-C-T-G-A-T-G-CA--GC-G-A-C-GCC-G-C-G-T---G-A-G-G--GA--T-G--A-C-G-G-CC-----TT-CG-----G-G-T-----T-G-T--A---AA-C-C-TC-------------------------TT-TC-A-G--T-AGG----G--A-A--G---AA--G-C----------------------------------G--------------------------AA----------------------A-----------------------------G----…	Bacteria(100);Actinobacteria(100);Actinobacteria_c(100);Micrococcales(100);Micrococcaceae(100);Arthrobacter(100);Arthrobacter_unclassified(100);
Otu0453	0	0	0	0	0	0	0	0	7	0	M03053_189_000000000-D2L8J_1_1101_27958_9953	.............................................T-C-G-A-G-AA--TA-TT--CC-T-C----AAT-G-G--AC----GA-A--A-G-T-C-T-G-A-A-G-GA--GC-G-A-C-GCC-G-C-G-T---G-C-C-A--GA--T-G--A-A-G-G-CC-----TT-CG-----G-G-T-----T-G-T--A---AA-T-G-GC-------------------------TT-TT-T-T--T-AGG----G--A-C--G---A----------------------------------------AC-------------------------AA----------------------A----------------------------------…	Bacteria(100);OD1(100);OD1_c(100);OD1_o(100);OD1_o_unclassified(100);OD1_o_unclassified(100);OD1_o_unclassified(100);
Otu0454	7	0	0	0	0	0	0	0	0	0	M03053_189_000000000-D2L8J_1_1102_15088_13340	.............................................T-G-G-G-G-AA--TC-TT--GG-A-C----AAT-G-G--GC----GA-A--A-G-C-C-T-G-A-T-C-CA--GC-A-A-T-GCC-G-C-G-T---G-A-G-T--GA--T-G--A-A-G-G-CC-----CT-AG-----G-G-T-----T-G-T--A---AA-G-C-TC-------------------------TT-TT-G-C--C-AGG----G--A-T--G---A----------------------------------------T--------------------------AA---------------------------------------------------------…	Bacteria(100);Proteobacteria(100);Alphaproteobacteria(100);Sphingomonadales(100);Sphingomonadaceae(100);Sphingosinicella(100);Sphingosinicella_unclassified(100);
Otu0455	0	0	0	0	3	0	4	0	0	0	M03053_189_000000000-D2L8J_1_1102_15826_9573	.............................................T-G-G-G-G-AA--TC-TT--GG-A-C----AAT-G-G--GC----GA-A--A-G-C-C-T-G-A-T-C-CA--GC-A-A-T-GCC-G-C-G-T---G-A-G-T--GA--T-G--A-A-G-G-CC-----TT-AG-----G-G-T-----T-G-T--A---AA-G-C-TC-------------------------TT-TT-A-C--C-CGG----G--A-T--G---A----------------------------------------T--------------------------AA---------------------------------------------------------…	Bacteria(100);Proteobacteria(100);Alphaproteobacteria(100);Sphingomonadales(100);Sphingomonadaceae(100);Sphingomonas(100);GQ396809_s(100);
Otu0456	0	0	0	1	0	2	0	0	4	0	M03053_189_000000000-D2L8J_1_1102_12090_8957	.............................................T-G-G-G-G-AA--TC-TT--GC-G-C----AAT-G-G--CC----GA-A--A-G-G-C-T-G-A-C-G-CA--GC-G-A-C-GCC-G-C-G-T---G-C-G-G--GA--G-G--A-A-G-G-TC-----TT-CG-----G-A-T-----T-G-T--A---AA-C-C-GC-------------------------TG-TC-G-G--C-GGG----G--A-C--GAACACTCGGGGGAG-G-CAA---------------------T--G--------------------------C-----------------------C-----------------------CCC-G-GG-C-…	Bacteria(100);Gemmatimonadetes(100);Gemmatimonadetes_c(100);HQ190275_o(100);GQ263002_f(100);GQ263002_f_unclassified(58);GQ263002_f_unclassified(58);
Otu0457	0	7	0	0	0	0	0	0	0	0	M03053_189_000000000-D2L8J_1_1102_17821_13323	.............................................T-G-G-G-G-AA--TA-TT--GG-A-C----AAT-G-G--GC----GC-A--A-G-C-C-T-G-A-T-C-CA--GC-C-A-T-GCC-G-C-G-T---G-T-G-T--GA--A-G--A-AGG---CC-----TT-CG-----G-G-T-----T-G-T--A---AA-G-C-AC-------------------------TT-TT-G-T--C-CGG----A--A-A--G---AA--AAG-C---A-T-T--C-G--G-------------T--T--------------------------AA----------------------T---A----A-------CC---G-GGT-G-TC-A-…	Bacteria(100);Proteobacteria(100);Gammaproteobacteria(100);Xanthomonadales(100);Xanthomonadaceae(100);Lysobacter(100);Lysobacter_niabensis(100);
Otu0458	0	0	0	0	0	0	0	0	7	0	M03053_189_000000000-D2L8J_1_1102_12686_6334	.............................................T-G-G-G-G-AA--TC-TT--GC-A-C----AAT-G-G--GC----GG-A--A-G-C-C-T-G-A-T-G-CA--GC-G-A-C-GCC-G-C-G-T---G-A-G-G--GA--T-G--A-C-G-G-CC-----TT-CG-----G-G-T-----T-G-T--A---AA-C-C-TC-------------------------TT-TC-A-G--T-AGG----G--A-A--G---AA--G-C----------------------------------G--------------------------AA----------------------A-----------------------------G----…	Bacteria(100);Actinobacteria(100);Actinobacteria_c(100);Micrococcales(100);Micrococcaceae(100);Micrococcaceae_unclassified(100);Micrococcaceae_unclassified(100);
Otu0459	0	0	0	0	3	2	2	0	0	0	M03053_189_000000000-D2L8J_1_1101_16843_8763	.............................................T-G-G-G-G-AA--TA-TT--GG-G-C----AAT-G-G--CC----GC-A--A-G-G-C-T-G-A-C-C-CA--GC-G-A-C-GCC-G-C-G-T---G-C-G-G--GA--T-G--A-C-G-C-TT-----TT-CG-----G-A-G-----T-G-T--A---AA-C-C-GC-------------------------TG-TC-A-G--A-GGG----G--A-A--G---AA-GACT-T---T-C-G--A-G--G-T-----------G-----------------------------AA----------------------T---A----------A-TC---T-CGA-G-AG-C-…	Bacteria(100);Gemmatimonadetes(100);GU568020_c(100);GQ263235_o(100);GQ263235_f(100);EF688376_g(100);EF688376_g_unclassified(100);
Otu0460	0	0	0	0	0	7	0	0	0	0	M03053_189_000000000-D2L8J_1_1101_19411_9472	.............................................T-G-G-G-G-AA--TC-TT--GC-G-C----AAT-G-C--GC----GA-A--A-G-C-G-T-G-A-C-G-CA--GC-A-A-C-GCC-G-C-G-T---G-G-G-G--GA--A-G--A-A-G-G-CT-----TT-CG-----G-G-T-----T-G-T--A---AA-C-C-CC-------------------------TT-TC-A-G--T-TGG----G--A-C--G---AA--GCC-T---C-G-T--C-C--G-------------T--T--------------------------AA----------------------T---A----G-------CG---G-CGCGA-GG---…	Bacteria(100);Actinobacteria(100);Thermoleophilia(100);Solirubrobacterales(100);EU289467_f(100);EU289467_g(100);EU289467_g_unclassified(100);
Otu0461	0	0	0	3	0	0	4	0	0	0	M03053_189_000000000-D2L8J_1_1102_17312_11151	.............................................T-G-G-G-G-AA--TT-TT--GC-G-C----AAT-G-G--GC----TA-A--C-G-C-C-T-G-A-C-G-CA--GC-A-A-C-GCC-G-C-G-T---G-G-A-G--GA--T-G--A-A-G-G-TC-----CT-TG-----G-A-T-----T-G-T--A---AA-C-T-CC-------------------------TG-TC-A-G--C-AGG----G--A-A--A---AA-GCAA-G---C-C-GA-C-C-------------------T--------------------------CA----------------------T---AC------------G---T-CGG-T-AAGT-…	Bacteria(100);Acidobacteria(100);HQ645210_c(100);HQ645210_o(100);HQ645210_f(100);HQ645210_f_unclassified(100);HQ645210_f_unclassified(100);
Otu0462	0	0	0	0	0	7	0	0	0	0	M03053_189_000000000-D2L8J_1_1101_18816_9840	.............................................T-G-G-G-G-AA--TT-TT--TG-G-C----AAT-G-G--GG----GA-A--A-C-C-C-T-G-A-C-C-AA--GC-A-A-C-GCC-G-C-G-T---G-G-G-T--GA--C-G--A-A-G-T-AC-----TT-TG-----G-T-A-----C-G-T--A---AA-A-C-CC-------------------------TT-TC-G-G--C-AGG----G--A-C--G---AA---------------------------------------A--------------------------TC-------------------------------------------------------T-…	Bacteria(100);Acidobacteria(100);HM185886_c(100);EU686607_o(100);EU686607_f(100);EU686607_g(100);EU686607_g_unclassified(100);
Otu0463	2	2	3	0	0	0	0	0	0	0	M03053_189_000000000-D2L8J_1_1102_13719_9075	.............................................T-G-G-G-G-AA--TC-TT--GG-A-C----AAT-G-G--GC----GA-A--A-G-C-C-T-G-A-T-C-CA--GC-G-A-C-GCC-G-C-G-T---G-A-C-T--GA--T-G--A-A-G-C-CT-----TT-CG-----G-G-G-----T-G-T--A---AA-A-G-TC-------------------------TT-TC-G-G--C-AGG----G--A-C--A---A----------------------------------------T--------------------------AA---------------------------------------------------------…	Bacteria(100);Acidobacteria(100);Solibacteres(100);Solibacterales(100);GQ302585_f(100);GQ302585_g(100);GQ263388_s(100);
Otu0464	0	2	0	0	0	0	0	0	0	5	M03053_189_000000000-D2L8J_1_1102_13196_13857	.............................................T-G-G-G-G-AA--TA-TT--GC-A-C----AAT-G-G--GC----GC-A--A-G-C-CTG---A-T-G-CA--GC-A-A-C-GCC-G-C-G-T---G-C-G-G--GA--T-G--A-C-G-G-CC-----TT-CG-----G-G-T-----T-G-T--A---AA-C-C-GC-------------------------TT-TT-A-G--T-ACG----G--A-A--G---AA-GGGG-A---GT---------------------------C-----------------------TTCGGG-----------------------------------------------C-T-TT-T-…	Bacteria(100);Actinobacteria(100);Actinobacteria_c(100);Micrococcales(100);Microbacteriaceae(100);Agromyces(100);Agromyces_unclassified(100);
Otu0465	0	0	0	0	0	7	0	0	0	0	M03053_189_000000000-D2L8J_1_1101_15638_7970	.............................................T-G-A-G-G-AA--TA-TT--GG-T-C----AAT-G-G--GC----GA-A--A-G-C-T-T-G-A-A-C-CA--GC-A-A-C-GCC-G-C-G-T---G-G-A-T--GA--T-G--A-A-G-G-CC-----TT-CG-----G-G-T-----C-G-T--A---AA-A-T-CC-------------------------TT-TT-C-T--G-GGG----G--A-C--G---A----------------------------------------G--------------------------TA----------------------A----------------------------------…	Bacteria(100);Chloroflexi(100);Anaerolineae(100);Anaerolineae_unclassified(100);Anaerolineae_unclassified(100);Anaerolineae_unclassified(100);Anaerolineae_unclassified(100);
Otu0466	2	2	3	0	0	0	0	0	0	0	M03053_189_000000000-D2L8J_1_1101_25529_20579	.............................................T-G-A-G-G-GA--TA-TT--GC-A-C----AAT-G-G--GC----GC-A--A-G-C-C-T-G-A-T-G-CA--GC-G-A-C-GCC-G-C-G-T---G-G-G-T--GA--T-G--A-A-G-G-TC-----TT-CG-----G-A-T-----C-G-T--A---AA-A-C-CC-------------------------TT-TT-C-T--G-CGT----G--A-C--G---A-------------------------------------------------------------------TG----------------------A----------------------------------…	Bacteria(100);Chloroflexi(100);Anaerolineae(100);AF234733_o(100);FN594644_f(100);FM253679_g(100);FM253679_s(100);
Otu0467	0	0	0	0	0	7	0	0	0	0	M03053_189_000000000-D2L8J_1_1101_27112_13482	.............................................T-G-G-G-G-AA--TA-TT--GC-G-C----AAT-G-G--GC----GA-A--A-G-C-C-T-G-A-C-G-CA--GC-A-A-C-GCC-G-C-G-T---G-A-G-G--GA--T-G--A-C-G-G-CC-----TT-CG-----G-G-T-----T-G-T--A---AA-C-C-TC-------------------------TT-TC-A-G--C-TCC----G--A-C--G---AA--GCCT---------------------------------T--------------------------CG----------------------G-----------------------------G----…	Bacteria(100);Actinobacteria(100);Actinobacteria_c(100);Actinobacteria_c_unclassified(100);Actinobacteria_c_unclassified(100);Actinobacteria_c_unclassified(100);Actinobacteria_c_unclassified(100);
Otu0468	0	0	0	0	0	0	0	0	0	7	M03053_189_000000000-D2L8J_1_1101_19923_15088	.............................................T-G-G-G-G-AA--TT-TT--GG-A-C----AAT-G-G--GC----GC-A--A-G-C-C-T-G-A-T-C-CA--GC-C-A-T-GCC-G-C-G-T---G-T-C-T--GA--A-G--A-A-G-G-CC-----TT-CG-----G-G-T-----T-G-T--A---AA-G-G-AC-------------------------TT-TT-G-T--C-AGG----G--A-A--G---AA--AAG-G---A-T-A--G-G--G-------------T--T--------------------------AA----------------------T---A----C-------CC---C-TGT-C-TG-A-…	Bacteria(100);Proteobacteria(100);Betaproteobacteria(100);Neisseriales(100);Neisseriaceae(100);Neisseria(100);Neisseria_subflava(100);
Otu0469	4	0	1	0	0	2	0	0	0	0	M03053_189_000000000-D2L8J_1_1101_17241_14728	.............................................C-A-A-C-G-AA--TC-TT--CC-G-C----AAT-G-G--GC----GA-A--A-G-C-C-T-G-A-C-G-GA--GC-G-A-C-GCC-G-C-G-T---G-C-A-G--GA--G-G--A-A-G-T-CC-----TT-CG-----G-G-A-----T-G-T--A---AA-C-T-GC-------------------------TG-TC-A-G--G-GGT----C--A-G--A---AA-------------------------------------------------------------------C-----------------------------------------------AC----A-A-…	Bacteria(100);Planctomycetes(100);Phycisphaerae(100);HQ697838_o(100);HM066343_f(100);HM066343_g(100);HM066343_g_unclassified(100);
Otu0470	0	0	0	4	1	0	2	0	0	0	M03053_189_000000000-D2L8J_1_1102_11953_16735	.............................................T-G-G-G-G-AA--TA-TT--GG-A-C----AAT-G-G--GC----GG-A--A-G-C-C-T-G-A-T-C-CA--GC-A-A-C-GCC-G-C-G-T---G-A-G-G--GA--T-G--A-C-G-G-CC-----TT-CG-----G-G-T-----T-G-T--A---AA-C-C-TC-------------------------TT-TC-G-C--C-TGC----G--A-C--G---AA--G-C----------------------------------G--------------------------AA----------------------A-----------------------------G----…	Bacteria(100);Actinobacteria(100);Actinobacteria_c(100);Propionibacteriales(100);Nocardioidaceae(100);Nocardioides(100);Nocardioides_unclassified(100);
Otu0471	0	0	0	0	1	6	0	0	0	0	M03053_189_000000000-D2L8J_1_1102_14582_14301	.............................................T-G-G-G-G-AA--TT-TT--GG-A-C----AAT-G-G--GG----GC-A--A-C-C-C-T-G-A-T-C-CA--GC-C-A-T-TCC-G-C-G-T---G-A-G-T--GA--A-G--A-A-G-G-CC-----TT-CG-----G-G-T-----T-G-T--A---AA-G-C-TC-------------------------TT-TT-G-T--C-CGG----A--A-C--G---AA--ACG-G---T-T-G--G-C--G-------------T--G--------------------------AA----------------------C---A----T-------CG---C-CGA-C-TA-C-…	Bacteria(100);Proteobacteria(100);Betaproteobacteria(100);AB308366_o(100);HQ014645_f(100);HQ014645_g(100);HQ014645_g_unclassified(100);
Otu0472	0	0	0	0	0	7	0	0	0	0	M03053_189_000000000-D2L8J_1_1101_21957_9720	.............................................T-G-G-G-G-AA--TC-TT--GC-C-C----AAT-G-G--GC----GA-A--A-G-C-C-T-G-A-G-G-CA--GC-G-A-C-GCC-G-C-G-T---G-A-G-G--GA--G-G--A-A-G-G-CC-----TT-CG-----G-G-T-----T-G-T--A---AA-C-C-TC-------------------------TT-TC-A-G--G-AGG----G--A-C--G---AA--GCT-A---C-T-C--G-G--G-------------T--G--------------------------AA----------------------T---A----G-------CC---C--AG-A-GG-G-…	Bacteria(100);Actinobacteria(100);Rubrobacteria(100);Gaiellales(100);Gaiellaceae(100);Gaiella(100);FJ479199_s(100);
Otu0473	0	0	0	0	0	7	0	0	0	0	M03053_189_000000000-D2L8J_1_1101_21200_19340	.............................................T-G-G-G-G-AA--TT-TT--GC-G-C----AAT-G-G--GC----TA-A--C-G-C-C-T-G-A-C-G-CA--GC-A-A-C-GCC-G-C-G-T---G-G-A-G--GA--T-G--A-A-G-G-TC-----CT-TG-----G-A-T-----T-G-T--A---AA-C-T-CC-------------------------TG-TC-A-G--C-AGG----G--A-A--A---AA-GCGA-C---T-CGG--G-C-------------------G--------------------------AA----------------------T---AC------------C---C-CGG-G-GAGT-…	Bacteria(100);Acidobacteria(100);HQ645210_c(100);HQ645210_o(100);HQ645210_f(100);HQ645210_g(100);HQ645210_g_unclassified(100);
Otu0474	0	0	0	0	0	0	0	7	0	0	M03053_189_000000000-D2L8J_1_1101_24904_9140	.............................................T-G-G-G-G-AA--TA-TT--GG-A-C----AAT-G-G--GC----GG-A--A-G-C-C-T-G-A-T-C-CA--GC-A-A-C-GCC-G-C-G-T---G-A-G-G--GA--T-G--A-C-G-G-CC-----TT-CG-----G-G-T-----T-G-T--A---AA-C-C-TC-------------------------TT-TC-A-G--C-ACA----G--A-C--G---AA--G-C----------------------------------G--------------------------AA----------------------A-----------------------------G----…	Bacteria(100);Actinobacteria(100);Actinobacteria_c(100);Propionibacteriales(100);Nocardioidaceae(100);Nocardioides(100);Nocardioides_unclassified(100);
Otu0475	1	1	5	0	0	0	0	0	0	0	M03053_189_000000000-D2L8J_1_1101_19620_19018	.............................................T-C-G-T-G-AA--TC-TT--CG-G-C----AAT-G-G--GC----GA-A--A-G-C-C-T-G-A-C-C-GA--GC-G-A-C-GCC-G-C-G-T---G-G-A-G--GA--T-G--A-A-G-G-CC-----TT-CG-----G-G-T-----T-G-T--A---AA-C-T-CC-------------------------TT-TT-A-C--C-TGG----C--A-A--G---AA---AG-C---C-G-G--A-A--A-C--------------C--------------------------CA----------------------A---C----------A-CG---T-TTT-C-GG-T-…	Bacteria(100);Planctomycetes(100);Planctomycetes_unclassified(100);Planctomycetes_unclassified(100);Planctomycetes_unclassified(100);Planctomycetes_unclassified(100);Planctomycetes_unclassified(100);
Otu0476	0	0	0	0	0	7	0	0	0	0	M03053_189_000000000-D2L8J_1_1102_17884_5538	.............................................T-A-A-G-G-AA--TC-TT--GC-G-C----AAT-G-G--GC----GA-A--A-G-C-C-T-G-A-C-G-CA--GC-G-A-C-GCC-G-C-G-T---G-G-G-G--GA--T-G--A-A-G-G-TC-----TT-CG-----G-A-T-----T-G-T--A---AA-C-C-CC-------------------------TT-TC-G-G--G-AGG----G--A-A--G---AT--GGG-A---T-G-G--GG--------------------T--------------------------AA----------------------C-----------------------CCA-T-TC---…	Bacteria(100);Nitrospirae(100);Nitrospira_c(100);Nitrospirales(100);Nitrospiraceae(100);Nitrospira(100);JF429111_s(100);
Otu0477	0	0	0	0	7	0	0	0	0	0	M03053_189_000000000-D2L8J_1_1101_16384_17074	.............................................T-G-G-G-G-AA--TC-TT--GC-A-C----AAT-G-G--GG----GA-A--A-C-C-C-T-G-A-T-G-CA--GC-G-A-C-GCC-G-C-G-T---G-A-G-T--GA--T-G--A-A-G-C-CC-----TT-CG-----G-G-G-----T-G-T--A---AA-G-C-TC-------------------------TT-TC-G-G--C-AGG----G--A-C--G---A----------------------------------------T--------------------------AA---------------------------------------------------------…	Bacteria(100);Acidobacteria(100);Solibacteres(100);Solibacterales(100);Solibacteraceae(100);HQ190378_g(100);EU676415_s(100);
Otu0478	0	0	0	0	0	7	0	0	0	0	M03053_189_000000000-D2L8J_1_1101_22090_19717	.............................................T-G-G-G-G-AA--TC-TT--GC-G-C----AAT-G-G--GC----GA-A--A-G-C-C-T-G-A-C-G-CA--GC-G-A-C-GCC-G-C-G-T---G-C-G-G--GA--A-G--A-A-G-G-CC-----TT-CG-----G-G-T-----T-G-T--A---AA-C-C-GC-------------------------TT-TC-A-G--G-AGG----G--A-C--G---AA--GCC-A---C-T-C--G-G--G-------------T--T--------------------------AA----------------------T---A----T-------CC---C--AG-A-GG-G-…	Bacteria(100);Actinobacteria(100);Rubrobacteria(100);Gaiellales(100);Gaiellaceae(100);Gaiella(100);Gaiella_unclassified(100);
Otu0479	0	2	0	0	0	0	0	0	5	0	M03053_189_000000000-D2L8J_1_1101_26015_12667	.............................................T-G-G-G-G-AA--TT-TT--GC-G-C----AAT-G-G--GC----TA-A--C-G-C-C-T-G-A-C-G-CA--GC-A-A-C-GCC-G-C-G-T---G-G-A-G--GA--T-G--A-A-G-G-TC-----CT-TG-----G-A-T-----T-G-T--A---AA-C-T-CC-------------------------TG-TC-A-G--C-GGG----G--A-A--A---AA-GCGACC---T-G-A--C-C-------------------T--------------------------AA----------------------T---AC------------G---T-CGG-G-GAGT-…	Bacteria(100);Acidobacteria(100);HQ645210_c(100);HQ645210_o(100);HQ645210_f(100);HQ190481_g(100);HQ190481_g_unclassified(100);
Otu0480	0	0	0	0	0	0	0	0	6	1	M03053_189_000000000-D2L8J_1_1101_17580_9919	.............................................T-G-G-G-G-AA--TA-TT--GG-A-C----AAT-G-G--GG----GA-A--A-C-C-C-T-G-A-T-C-CA--GC-C-A-T-GCC-G-C-G-T---G-G-G-T--GA--T-G--A-A-G-G-CC-----TT-CG-----G-G-T-----T-G-T--A---AA-G-C-CC-------------------------TT-TT-G-G--C-GGG----G--A-C--G---A----------------------------------------T--------------------------AA---------------------------------------------------------…	Bacteria(100);Proteobacteria(100);Alphaproteobacteria(100);Alphaproteobacteria_unclassified(100);Alphaproteobacteria_unclassified(100);Alphaproteobacteria_unclassified(100);Alphaproteobacteria_unclassified(100);
Otu0481	0	0	0	3	4	0	0	0	0	0	M03053_189_000000000-D2L8J_1_1101_16277_13499	.............................................T-G-G-G-G-AA--TC-TT--GC-A-C----AAT-G-G--GG----GC-A--A-C-C-C-T-G-A-T-G-CA--GC-G-A-C-GCC-G-C-G-T---G-A-G-C--GA--T-G--A-A-G-C-CC-----TT-CG-----G-G-G-----T-G-T--A---AA-G-C-TC-------------------------TT-TC-G-G--C-AGG----A--A-C--G---A----------------------------------------T--------------------------AA---------------------------------------------------------…	Bacteria(100);Acidobacteria(100);Solibacteres(100);Solibacterales(100);Solibacteraceae(100);EF688388_g(100);JQ978553_s(100);
Otu0482	0	1	6	0	0	0	0	0	0	0	M03053_189_000000000-D2L8J_1_1101_24022_15401	.............................................T-C-G-A-G-GA--TC-TT--TA-G-C----AAT-G-C--CC----GA-A--A-G-G-G-T-G-A-C-T-AT--GC-G-A-C-GCC-G-C-G-T---G-G-A-G--GA--T-G--A-A-G-G-CC-----TT-CG-----G-G-T-----T-G-T--A---AA-C-T-CC-------------------------TG-TC-A-G--G-GGG----G--A-A--G---AA--AAT-T---T-A-T--T-G--G-T--------------TA-------------------------A-----------------------G---A----------G-CT---G-ATA-A-AC---…	Bacteria(100);OP3(100);AY373410_c(100);AY373410_o(100);EU881347_f(100);EU881347_g(100);EU881347_g_unclassified(100);
Otu0483	0	0	0	0	0	0	0	0	7	0	M03053_189_000000000-D2L8J_1_1102_8679_13247	.............................................C-T-A-A-G-AA--TC-GT--CC-G-C----AAT-G-G--GG----GA-A--A-C-C-C-T-G-A-C-G-GT--GC-G-A-C-GCC-G-C-G-T---G-G-G-C--GA--T-G--A-A-G-G-CC-----AT-GA-----G-G-T-----T-G-T--A---AA-G-C-CC-------------------------TT-TT-C-T--T-GGC----G--A-A--G---AA-TGAG-G---T-T-G--G-G--A-------------GT-G--------------------------GA----------------------A--------C-------GC---C-CGG-C-CG-A-…	Bacteria(100);Spirochaetes(100);Spirochaetes_c(100);Spirochaetales(100);Spirochaetaceae(100);Spirochaetaceae_unclassified(100);Spirochaetaceae_unclassified(100);
Otu0484	0	0	0	0	0	7	0	0	0	0	M03053_189_000000000-D2L8J_1_1101_15641_11885	.............................................T-G-G-G-G-AA--TA-TT--GG-A-C----AAT-G-G--GC----GA-A--A-G-C-C-T-G-A-T-C-CA--GC-A-A-T-GCC-G-C-G-T---G-A-G-T--GA--T-G--A-A-G-G-CC-----TT-AG-----G-G-T-----T-G-T--A---AA-G-C-TC-------------------------TT-TT-A-C--C-CGG----G--A-T--G---A----------------------------------------T--------------------------AA---------------------------------------------------------…	Bacteria(100);Proteobacteria(100);Alphaproteobacteria(100);Sphingomonadales(100);Sphingomonadaceae(100);Sphingomonas(100);Sphingomonas_unclassified(100);
Otu0485	4	1	0	0	2	0	0	0	0	0	M03053_189_000000000-D2L8J_1_1102_13077_12317	.............................................T-C-G-A-G-GA--TC-TT--CG-G-C----AAT-G-G--AC----GC-A--A-G-T-C-T-G-A-C-C-GA--GC-G-A-C-GCC-G-C-G-T---G-C-G-G--GA--T-G--A-A-G-G-CC-----TT-CG-----G-G-T-----T-G-T--A---AA-C-C-GC-------------------------TG-TC-A-G--T-GGG----G--A-G--G---AA---------------------------------------AT-----------------TGGCGGGGGT-------------------------------------------------------TC…	Bacteria(100);Planctomycetes(100);Planctomycetacia(100);Planctomycetales(100);Planctomycetaceae(100);Planctomycetaceae_unclassified(72);Planctomycetaceae_unclassified(72);
Otu0486	0	0	0	0	0	7	0	0	0	0	M03053_189_000000000-D2L8J_1_1102_9006_10732	.............................................T-C-G-A-G-AA--TC-TT--CG-G-C----AAT-G-G--GC----GA-A--A-G-C-C-T-G-A-C-C-GA--GC-G-A-C-GCC-G-C-G-T---G-G-A-G--GA--A-G--A-A-G-G-CC-----TT-CG-----G-G-T-----T-G-T--A---AA-C-T-CC-------------------------TG-TT-G-G--G-GGG----G--A-C--C---AA---------------------------------------T--------------------------TCA---------------------A----------------------------------…	Bacteria(100);Planctomycetes(100);Planctomycetacia(100);Planctomycetales(100);Planctomycetaceae(100);FJ203423_g(72);FJ203423_g_unclassified(72);
Otu0487	0	0	0	0	0	7	0	0	0	0	M03053_189_000000000-D2L8J_1_1101_28102_13097	.............................................T-C-G-G-G-AA--TT-TT--GG-G-C----AAT-G-G--GC----GA-A--A-G-C-C-T-G-A-C-C-CA--GC-A-A-C-GCC-G-C-G-T---G-A-A-G--GA--T-G--A-A-A-T-CC-----CT-CG-----G-G-A-----T-G-T--A---AA-C-T-TC-------------------------GC-AA-G-A--A-CGG----G--A-A--G---AA-TAAG-T---A-A-G--G-G----------------T--T--------------------------AA----------------------T---A----T--------C---T-CTT-A-CG-A-…	Bacteria(100);Acidobacteria(100);Chloracidobacterium_c(100);Blastocatella_o(100);AY281358_f(100);AY281358_g(100);AY281358_g_unclassified(100);
Otu0488	0	0	0	0	0	7	0	0	0	0	M03053_189_000000000-D2L8J_1_1101_23038_12024	.............................................T-G-G-G-G-AA--TC-TT--GC-G-C----AAT-G-G--GC----GA-A--A-G-C-C-T-G-A-C-G-CA--GC-G-A-C-GCC-G-C-G-T---G-A-G-G--GA--A-G--A-A-G-G-CC-----TT-CG-----G-G-T-----T-G-T--A---AA-C-C-TC-------------------------TT-TC-A-G--G-AGG----G--A-C--G---AA--GCT-A---C-T-C--G-G--G-------------T--T--------------------------AA----------------------C---A----G-------CC---C--AG-A-GG-G-…	Bacteria(100);Actinobacteria(100);Rubrobacteria(100);Gaiellales(100);Gaiellaceae(100);Gaiella(100);Gaiella_unclassified(100);
Otu0489	0	0	0	0	1	5	1	0	0	0	M03053_189_000000000-D2L8J_1_1102_12557_16823	.............................................T-C-G-A-G-GA--TC-TT--CC-G-C----AAT-G-A--GC----GC-A--A-G-C-T-T-G-A-C-G-GA--GC-G-A-C-GCC-G-C-G-T---G-T-G-G--GA--T-G--A-A-G-G-CC-----TT-CG-----G-G-T-----T-G-T--A---AA-C-C-AC-------------------------TG-TC-A-C--T-CGT----T--A-A--GA--AA--GGG-T---C-C-G--G-C--G-T--------------T--------------------------AA----------------------C---A----------G-CG---T-CGG-G-CA-C-…	Bacteria(100);Planctomycetes(100);HQ681992_c(100);HQ681992_o(100);HQ681992_f(100);EF515912_g(100);GQ402588_s(72);
Otu0490	0	0	0	0	0	4	0	0	0	3	M03053_189_000000000-D2L8J_1_1101_20248_17232	.............................................T-G-G-G-G-AA--TC-TT--GC-G-C----AAT-G-G--GC----GA-A--A-G-C-C-T-G-A-C-G-CA--GC-G-A-C-GCC-G-C-G-T---G-A-G-G--GA--A-G--A-A-G-G-CC-----TT-CG-----G-G-T-----T-G-T--A---AA-C-C-TC-------------------------TT-TC-A-G--G-AGG----G--A-C--G---AA--GCT-A---C-T-C--G-G--G-------------T--G--------------------------AA----------------------T---A----G-------CC---C--AG-A-GG-G-…	Bacteria(100);Actinobacteria(100);Rubrobacteria(100);Gaiellales(100);Gaiellaceae(100);Gaiella(100);FJ478603_s(100);
Otu0491	5	0	0	0	0	2	0	0	0	0	M03053_189_000000000-D2L8J_1_1101_24752_16253	.............................................T-A-G-G-G-AA--TC-TT--GC-G-C----AAT-G-G--GC----GA-A--A-G-C-C-T-G-A-C-G-CA--GC-G-A-C-GCC-G-C-G-T---G-C-G-G--GA--A-G--A-A-G-G-CC-----TT-CG-----G-G-T-----T-G-T--A---AA-C-C-GC-------------------------TT-TC-A-G--G-AGG----G--A-C--G---AA--GCC-A---C-T-C--G-G--G-------------T--T--------------------------AA----------------------T---A----G-------CC---C--AG-A-GG-G-…	Bacteria(100);Actinobacteria(100);Rubrobacteria(100);Gaiellales(100);Gaiellaceae(100);Gaiella(100);FJ478959_s(100);
Otu0492	0	0	0	0	0	7	0	0	0	0	M03053_189_000000000-D2L8J_1_1101_19317_10843	.............................................T-G-G-G-G-AA--TC-TT--GC-G-C----AAT-G-G--GC----GA-A--A-G-C-C-T-G-A-C-G-CA--GC-G-A-C-GCC-G-C-G-T---G-C-G-G--GA--A-G--A-A-G-G-CC-----TT-CG-----G-G-T-----T-G-T--A---AA-C-C-GC-------------------------TT-TC-A-G--G-AGG----G--A-C--G---AA--GCC-A---C-T-C--G-G--G-------------T--T--------------------------AA----------------------T---A----G-------CC---C--AG-A-GG-G-…	Bacteria(100);Actinobacteria(100);Rubrobacteria(100);Gaiellales(100);Gaiellaceae(100);Gaiella(100);Gaiella_unclassified(100);
Otu0493	0	0	0	0	0	0	0	0	7	0	M03053_189_000000000-D2L8J_1_1101_18262_8166	.............................................T-C-G-A-G-AA--TA-TT--CG-G-C----AAT-G-G--GC----GA-A--A-G-C-C-T-G-A-C-C-GA--GC-G-A-C-GCC-G-C-G-T---G-C-A-G--GA--T-G--A-A-G-G-CC-----TT-CG-----G-G-C-----T-G-T--A---AA-C-T-GC-------------------------TT-TT-A-T-GTCCGAG---G--A-A--G---CC---------------------------------------G--------------------------TA--------------------------AGG--------------------------C-…	Bacteria(100);OD1(100);OD1_unclassified(100);OD1_unclassified(100);OD1_unclassified(100);OD1_unclassified(100);OD1_unclassified(100);
Otu0494	0	0	7	0	0	0	0	0	0	0	M03053_189_000000000-D2L8J_1_1101_14137_8971	.............................................T-C-G-A-G-AG--GC-TT--CG-G-C----AAT-G-G--GG----GA-A--A-C-C-C-T-G-A-C-C-GA--GC-G-A-C-GCC-G-C-G-T---G-G-G-T--GA--T-G--A-A-G-A-TT-----CT-CG-----G-A-T-----C-G-T--A---AA-A-C-CC-------------------------TG-TC-A-G--G-TGG----G--A-T--G---AA-AAAC-C---A-T-T--C-G--G-T--------------T--------------------------AA----------------------T---A----------C-CC---G-AGT-G-GC-A-…	Bacteria(100);WS3(100);GU302492_c(100);AB530233_o(100);AB530233_f(100);AB530233_g(100);AB530233_g_unclassified(100);
Otu0495	0	0	0	0	0	7	0	0	0	0	M03053_189_000000000-D2L8J_1_1101_25918_21200	.............................................T-G-G-G-G-AA--TC-TT--GC-A-C----AAT-G-G--GC----GC-A--A-G-C-C-T-G-A-T-G-CA--GC-G-A-C-GCC-G-C-G-T---G-C-G-G--GA--A-G--A-A-G-G-CC-----TT-CG-----G-G-T-----T-G-T--A---AA-C-C-GC-------------------------TT-TC-A-G--G-AGG----G--A-C--G---AA--GCC-A---C-T-C--G-G--G-------------T--G--------------------------AA----------------------T---A----G-------CC---C--AG-A-GG-G-…	Bacteria(100);Actinobacteria(100);Rubrobacteria(100);Gaiellales(100);Gaiellaceae(100);Gaiella(100);Gaiella_unclassified(100);
Otu0496	3	2	0	0	0	0	0	1	0	0	M03053_189_000000000-D2L8J_1_1101_25313_14811	.............................................T-G-G-G-G-AA--TC-TT--GC-G-C----AAT-G-G--GC----GA-A--A-G-C-C-T-G-A-C-G-CA--GC-G-A-C-GCC-G-C-G-T---G-A-G-G--GA--G-G--A-A-G-G-CC-----TT-CG-----G-G-T-----T-G-T--A---AA-C-C-TC-------------------------TT-TC-A-G--G-AGG----G--A-C--G---AA--GCT-A---C-T-C--G-G--G-------------T--G--------------------------AA----------------------T---A----G-------CC---C--AG-A-GG-G-…	Bacteria(100);Actinobacteria(100);Rubrobacteria(100);Gaiellales(100);Gaiellaceae(100);Gaiella(100);Gaiella_unclassified(100);
Otu0497	0	0	0	0	0	6	0	0	0	0	M03053_189_000000000-D2L8J_1_1101_20823_13181	.............................................T-G-G-G-G-AA--TT-TT--TG-G-C----AAT-G-G--GC----GA-A--A-G-C-C-T-G-A-C-C-AA--GC-A-A-C-GCC-G-C-G-T---G-G-G-T--GA--T-G--A-A-G-T-AT-----CT-TG-----G-T-A-----C-G-T--A---AA-A-C-CC-------------------------TT-TC-G-G--C-AGG----G--A-C--G---AAC--------------------------------------C--------------------------TA-------------------------------------------------------A-…	Bacteria(100);Acidobacteria(100);HM185886_c(100);EU686607_o(100);EU686607_f(100);EU686607_g(100);EU686607_g_unclassified(100);
Otu0498	0	0	0	0	0	0	0	0	0	6	M03053_189_000000000-D2L8J_1_1101_9998_3607	...................TG-A-GG-A-ATA-T-TG-G-GCA-AT-G-GCC-G-AA--AG-GC--TG-A-C----CCA-G-C--AA----CG-C--C-G-C-G-T-G-A-G-G-GA--TG-A-A-G-CTC-T-A-A-G---G-A-G-T--GT--A-A--A-C-C-T-CT-----TT-CG-----G-G-A-----G-G-G--A---AG-A-A-TT-------------------------TC-TC-T-A--A-GGC----G--A-AT-A-----------------------------------------ATCTT------------------------AGG----------------------G---AT---T-------------------------…	Bacteria(100);Caldithrix_p(100);Caldithrix_c(100);EU245241_o(100);AM997407_f(100);AM997407_g(100);AM997407_g_unclassified(100);
Otu0499	0	0	0	0	0	0	0	0	0	6	M03053_189_000000000-D2L8J_1_1101_24903_9657	.............................................T-G-G-G-G-AA--TC-TT--GC-G-C----AAT-G-C--GC----GA-A--A-G-C-G-T-G-A-C-G-CA--GC-A-A-C-GCC-G-C-G-T---G-G-G-G--GA--A-G--A-A-G-G-CC-----TT-CG-----G-G-T-----C-G-T--A---AA-C-C-CC-------------------------TT-TC-A-G--T-GGG----G--A-C--G---AA--GCC-T---G-G-C--C-G--G-------------T--T--------------------------AA----------------------C---A----G-------CCA--G-AGCCA-GG---…	Bacteria(100);Actinobacteria(100);Thermoleophilia(100);Solirubrobacterales(100);EU289467_f(100);EU289467_g(100);EU289467_g_unclassified(100);
Otu0500	0	0	0	0	0	0	0	0	6	0	M03053_189_000000000-D2L8J_1_1101_27206_9378	.............................................T-A-G-G-G-AA--TC-TT--CC-A-C----AAT-G-G--GC----GA-A--A-G-C-C-T-G-A-T-G-GA--GC-G-A-C-GCC-G-C-G-T---G-C-A-G--GA--T-G--A-A-G-G-CT-----TT-CG-----G-G-T-----C-G-T--A---AA-C-T-GC-------------------------TT-TT-A-T--A-TGG----G--A-A--G---A----------------------------------------T--------------------------TA---------------------------------------------------------…	Bacteria(100);TM7(100);EF540380_c(100);EU134910_o(100);EU134910_f(100);FJ542972_g(100);FJ542972_s(100);
Otu0501	0	0	0	3	0	3	0	0	0	0	M03053_189_000000000-D2L8J_1_1101_25307_10404	.............................................T-G-G-G-G-AA--TC-TT--GC-G-C----AAT-G-G--GC----GA-A--A-G-C-C-T-G-A-C-G-CA--GC-G-A-C-GCC-G-C-G-T---G-C-G-G--GA--A-G--A-A-G-G-CC-----TT-CG-----G-G-T-----T-G-T--A---AA-C-C-GC-------------------------TT-TC-A-G--G-AGG----G--A-C--G---AA--GCC-A---C-T-C--G-G--G-------------T--T--------------------------AA----------------------T---A----G-------CC---C--AG-A-GG-G-…	Bacteria(100);Actinobacteria(100);Rubrobacteria(100);Gaiellales(100);Gaiellaceae(100);Gaiella(100);Gaiella_unclassified(100);
Otu0502	0	0	6	0	0	0	0	0	0	0	M03053_189_000000000-D2L8J_1_1102_12052_14928	.............................................T-G-G-G-G-AA--TA-TT--GG-A-C----AAT-G-G--GC----GC-A--A-G-C-C-T-G-A-T-C-CA--GC-C-A-T-GCC-G-C-G-T---G-T-G-T--GA--A-G--A-A-G-G-CC-----TT-CG-----G-G-T-----T-G-T--A---AA-G-C-AC-------------------------TT-TT-G-T--T-CGG----G--A-A--G---AA--AAG-C---A-T-C--G-G--G-------------T--T--------------------------AA----------------------T---A----A-------CC---T-GGT-G-TC-A-…	Bacteria(100);Proteobacteria(100);Gammaproteobacteria(100);Xanthomonadales(100);Xanthomonadaceae(100);Lysobacter(100);Lysobacter_unclassified(100);
Otu0503	0	0	0	0	0	6	0	0	0	0	M03053_189_000000000-D2L8J_1_1102_9126_15295	.............................................T-G-G-G-G-AA--TT-TT--GG-A-C----AAT-G-G--GG----GC-A--A-C-C-C-T-G-A-T-C-CA--GC-C-A-T-GCC-G-C-G-T---G-T-G-T--GA--A-G--A-A-G-G-CC-----TT-CG-----G-G-T-----T-G-T--A---AA-G-C-AC-------------------------TT-TC-G-G--C-CGG----A--A-C--G---AA--ATC-G---C-G-C--G-A--G-------------C--T--------------------------AA----------------------C---A----C-------CC---C-GCG-T-GG-A-…	Bacteria(100);Proteobacteria(100);Betaproteobacteria(100);EU786132_o(100);EU786132_f(100);EU786132_g(100);HQ864099_s(100);
Otu0504	0	0	6	0	0	0	0	0	0	0	M03053_189_000000000-D2L8J_1_1101_19213_4155	.............................................T-C-A-A-G-AA--CA-TT--CC-A-C----AAT-G-G--GC----GA-A--A-G-C-C-T-G-A-T-G-GA--GC-G-A-C-GCC-G-C-G-T---G-C-A-G--GA--T-G--A-A-G-G-CC-----TT-CG-----G-G-T-----T-G-T--A---AA-C-T-GC-------------------------GG-TA-G-T--A-GGG----G--A-A--G---AAT-C-C----------------------------------G--------------------------CA----------------------AG----------------------------GA---…	Bacteria(100);OD1(100);FJ547054_c(100);FJ547054_c_unclassified(100);FJ547054_c_unclassified(100);FJ547054_c_unclassified(100);FJ547054_c_unclassified(100);
Otu0505	0	0	6	0	0	0	0	0	0	0	M03053_189_000000000-D2L8J_1_1101_22294_19866	.............................................T-T-A-G-G-AA--TC-TT--CC-G-C----AAT-G-G--GC----GC-A--A-G-C-C-T-G-A-C-G-GA--GC-G-A-C-ACC-G-C-G-T---G-A-A-G--GA--T-G--A-A-G-C-CC-----TTTCT-----G-G-G-----T-G-T--A---AA-C-T-TC-------------------------TG-TT-G-T--G-AGG----G--A-C--G---AA---------------------------------------A--------------------------TT----------------------T--------------------------------T-…	Bacteria(100);GN02(100);GN02_c(100);HM799117_o(100);HM799117_f(100);HM799117_f_unclassified(100);HM799117_f_unclassified(100);
Otu0506	6	0	0	0	0	0	0	0	0	0	M03053_189_000000000-D2L8J_1_1101_20038_9199	.............................................T-G-G-G-G-AA--TA-TT--GC-A-C----AAT-G-G--GC----GA-A--A-G-C-C-T-G-A-T-G-CA--GC-G-A-C-GCC-G-C-G-T---G-A-G-G--GA--T-G--A-A-G-G-CC-----TT-CG-----G-G-T-----T-G-T--A---AA-C-C-TC-------------------------TT-TC-A-G--C-AGG----G--A-C--G---AA--G-C----------------------------------G--------------------------CA----------------------A-----------------------------G----…	Bacteria(100);Actinobacteria(100);Actinobacteria_c(100);Corynebacteriales(100);Nocardiaceae(100);Rhodococcus(100);Rhodococcus_maanshanensis(100);
Otu0507	0	2	4	0	0	0	0	0	0	0	M03053_189_000000000-D2L8J_1_1101_19748_11309	.............................................T-G-G-G-G-AA--TC-TT--GC-G-C----AAT-G-G--GC----GA-A--A-G-C-C-T-G-A-C-G-CA--GC-G-A-C-GCC-G-C-G-T---G-C-G-G--GA--A-G--A-A-G-G-CC-----TT-AG-----G-G-T-----T-G-T--A---AA-C-C-GC-------------------------TT-TC-A-G--G-AGG----G--A-C--G---AA--GCT-A---C-T-C--G-G--G-------------T--G--------------------------AA----------------------T---A----G-------CC---C--AG-A-GG-G-…	Bacteria(100);Actinobacteria(100);Rubrobacteria(100);Gaiellales(100);Gaiellaceae(100);Gaiella(100);EU881141_s(100);
Otu0508	0	0	0	0	0	6	0	0	0	0	M03053_189_000000000-D2L8J_1_1101_22783_7190	.............................................T-G-G-G-G-AA--TA-TT--GC-A-C----AAT-G-G--AC----GC-A--A-G-T-C-T-G-A-T-G-CA--GC-G-A-C-GCC-G-C-G-T---G-A-G-G--GA--T-G--A-C-G-G-CC-----TT-CG-----G-G-T-----T-G-T--A---AA-C-C-TC-------------------------TT-TC-G-C--C-AAG----G--A-C--G---AA--G-C----------------------------------G--------------------------AA----------------------A-----------------------------G----…	Bacteria(100);Actinobacteria(100);Actinobacteria_c(100);Micromonosporales(100);Micromonosporaceae(100);Rhizocola(100);Rhizocola_hellebori(100);
Otu0509	4	0	2	0	0	0	0	0	0	0	M03053_189_000000000-D2L8J_1_1102_14631_9783	.............................................T-G-G-G-G-AA--TT-TT--GG-A-C----AAT-G-G--GC----GC-A--A-G-C-C-T-G-A-T-C-CA--GC-C-A-T-GCC-G-C-G-T---G-T-G-T--GA--A-G--A-A-G-G-CC-----TT-CG-----G-G-T-----T-G-T--A---AA-G-C-AC-------------------------TT-TC-G-G--C-CGG----A--A-C--G---AA--ATC-G---C-C-C--G-T--G-------------T--T--------------------------AA----------------------C---A----G-------CG---C-GGG-T-GG-A-…	Bacteria(100);Proteobacteria(100);Betaproteobacteria(100);EU786132_o(100);EU786132_f(100);EU786132_g(100);DQ499293_s(100);
Otu0510	0	0	0	0	1	5	0	0	0	0	M03053_189_000000000-D2L8J_1_1102_9017_16604	.............................................T-G-G-G-G-AA--TC-TT--GC-A-C----AAT-G-G--GC----GC-A--A-G-C-C-T-G-A-T-G-CA--GC-G-A-C-GCC-G-C-G-T---G-A-G-G--GA--T-G--A-C-G-G-CC-----TT-CG-----G-G-T-----T-G-T--A---AA-C-C-TC-------------------------TT-TC-A-G--T-AGG----G--A-A--G---AA--G-CTT--------------------------------T--------------------------CG----------------------G-----------------------------G----…	Bacteria(100);Actinobacteria(100);Actinobacteria_c(100);Micrococcales(100);Micrococcaceae(100);Arthrobacter(100);Arthrobacter_unclassified(100);
Otu0511	0	0	0	6	0	0	0	0	0	0	M03053_189_000000000-D2L8J_1_1101_24784_9846	.............................................T-G-G-G-G-AA--TA-TT--GC-A-C----AAT-G-G--GC----GG-A--A-G-C-C-T-G-A-T-G-CA--GC-G-A-C-GCC-G-C-G-T---G-A-G-G--GA--T-G--A-C-G-G-CC-----TT-CG-----G-G-T-----T-G-T--A---AA-C-C-TC-------------------------TT-TC-A-G--C-AGG----G--A-C--G---AA--G-C----------------------------------G--------------------------AG----------------------A-----------------------------G----…	Bacteria(100);Actinobacteria(100);Actinobacteria_c(100);Micromonosporales(100);Micromonosporaceae(100);Micromonosporaceae_unclassified(100);Micromonosporaceae_unclassified(100);
Otu0512	0	0	0	0	0	0	0	0	6	0	M03053_189_000000000-D2L8J_1_1101_14799_24330	.............................................T-G-G-G-G-AA--TA-TT--GG-A-C----AAT-G-G--GG----GC-A--A-C-C-C-T-G-A-T-C-CA--GC-C-A-T-GCC-G-C-G-T---G-A-G-T--GA--A-G--A-A-G-G-CC-----TT-CG-----G-G-T-----T-G-T--A---AA-G-C-TC-------------------------TT-TT-G-T--C-CGG----A--A-A--G---AA--AAG-T---C-T-T--C-G--G-------------T--G--------------------------AA----------------------T---A----C-------CC---G-GGG-A-TG-C-…	Bacteria(100);Proteobacteria(100);Gammaproteobacteria(100);Xanthomonadales(100);Xanthomonadaceae(100);Xanthomonadaceae_unclassified(100);Xanthomonadaceae_unclassified(100);
Otu0513	0	0	0	0	0	6	0	0	0	0	M03053_189_000000000-D2L8J_1_1101_22736_14613	.............................................T-G-G-G-G-AA--TT-TT--GG-A-C----AAT-G-G--GG----GC-A--A-C-C-C-T-G-A-T-C-CA--GC-C-A-T-GCC-G-C-G-T---G-T-G-T--GA--A-G--A-A-G-G-CC-----TT-CG-----G-G-T-----T-G-T--A---AA-G-C-AC-------------------------TT-TC-G-G--A-CGG----A--A-C--G---AA--ATC-G---C-G-C--G-G--G-------------T--G--------------------------AA----------------------C---A----A-------TC---C-GCG-T-GG-A-…	Bacteria(100);Proteobacteria(100);Betaproteobacteria(100);EU786132_o(100);EU786132_f(100);EU786132_g(100);EU786132_g_unclassified(100);
Otu0514	0	1	0	0	0	0	0	0	0	5	M03053_189_000000000-D2L8J_1_1102_12359_15386	.............................................T-T-A-G-G-AA--TC-TT--GC-G-C----AAT-G-G--GC----GA-C--A-G-C-C-T-G-A-C-G-CA--GC-G-A-C-GCC-G-C-G-T---G-C-G-G--GA--C-G--A-C-G-G-CC-----TT-CG-----G-G-T-----T-G-T--A---AA-C-C-GC-------------------------TT-TT-G-C--C-GAG----G--A-C--G---A----------------------------------------A-------------------------GTT----------------------C----------------------------------…	Bacteria(100);Chloroflexi(100);SAR202_c(100);SAR202_o(100);JQ738761_f(100);JQ738761_g(100);JQ738761_s(100);
Otu0515	0	0	2	0	0	0	0	0	4	0	M03053_189_000000000-D2L8J_1_1101_22071_5529	.............................................T-A-G-G-G-AA--TT-GT--TC-G-C----AAT-G-G--GC----GC-A--A-G-C-C-T-G-A-C-G-AC--GC-A-A-C-GCC-G-C-G-T---G-G-A-G--GA--C-G--A-A-G-G-GC-----TT-CG-----G-C-T-----C-G-T--A---AA-C-T-CC-------------------------TT-TC-G-A--C-CGA----G--A-T--G---AA-CATC-C---A-C-G--G-G--G-------------C--C--------------------------AA----------------------T---A----C-------CC---C-TGT-G-GA-C-…	Bacteria(100);Acidobacteria(100);EU686603_c(100);EU686603_o(100);EU686603_f(100);Z95727_g(100);GQ264127_s(67);
Otu0516	0	0	0	0	0	0	0	0	6	0	M03053_189_000000000-D2L8J_1_1101_25844_20400	.............................................T-A-A-G-G-AA--TA-TT--GC-G-C----AAT-G-G--AC----GA-C--A-G-T-C-T-G-A-C-G-CA--GC-G-A-C-GCC-G-C-G-T---G-G-G-G--GA--C-G--A-A-G-G-TC-----TT-CG-----G-A-T-----T-G-T--A---AA-C-C-CC-------------------------TT-TC-G-G--G-AGG----G--A-A--G---AT--GGG-A---T-G-G--GG--------------------T--------------------------AA----------------------C-----------------------CCA-T-TC---…	Bacteria(100);Nitrospirae(100);Nitrospira_c(100);Nitrospirales(100);Nitrospiraceae(100);Nitrospira(100);Nitrospira_unclassified(100);
Otu0517	0	0	0	0	0	6	0	0	0	0	M03053_189_000000000-D2L8J_1_1101_20948_22934	.............................................T-G-G-G-G-AA--TT-TT--GG-A-C----AAT-G-G--GC----GC-A--A-G-C-C-T-G-A-T-C-CA--GC-C-A-T-GCC-G-C-G-T---G-A-G-T--GA--A-G--A-A-G-G-CC-----TT-CG-----G-G-T-----T-G-T--A---AA-G-C-TC-------------------------TT-TC-G-G---CGGG----G--A-C--G---AA--ACG-G---T-C-C--G-T--G-------------A--C--------------------------AA----------------------C---A----C-------CC---C-GGA-C-TA-A-…	Bacteria(100);Proteobacteria(100);Betaproteobacteria(100);DQ395705_o(100);DQ395705_f(100);DQ395705_g(100);DQ395705_g_unclassified(100);
Otu0518	0	0	0	2	0	4	0	0	0	0	M03053_189_000000000-D2L8J_1_1101_22040_14116	.............................................C-A-A-G-G-AA--TT-TT---C-G-T-C--AAT-G-G--GC----GC-A--A-G-C-C-T-G-A-A-C-GA--GC-A-A-C-GCC-G-C-G-T---G-C-A-G--GA--T-G--A-C-G-G-CT-----TT-CG-----G-G-T-----T-G-T--A---AA-C-T-GC-------------------------TT-TT-T-G--G-GGG----G--A-C--G---A----------------------------------------T--------------------------AA---------------------------------------------------------…	Bacteria(100);Chloroflexi(100);Chloroflexi_c(100);Chloroflexales(100);GQ397092_f(100);GQ397092_g(100);EU589291_s(100);
Otu0519	0	4	2	0	0	0	0	0	0	0	M03053_189_000000000-D2L8J_1_1101_17334_5499	.............................................T-G-A-G-G-AA--TA-TT--GC-A-C----AAT-G-G--AC----GC-A--A-G-T-C-T-G-A-T-G-CA--GC-A-A-C-GCC-G-C-G-T---G-G-A-G--GA--T-G--A-A-G-G-TT-----CT-TG-----G-A-T-----C-G-T--A---AA-C-T-CC-------------------------TT-TT-C-T--C-AGG----G--A-A--G---A----------------------------------------G--------------------------AA----------------------T----------------------------------…	Bacteria(100);Chloroflexi(100);Caldilineae(100);Caldilineales(100);Caldilineaceae(100);GQ263104_g(100);GQ263104_g_unclassified(100);
Otu0520	1	0	0	0	0	0	0	1	0	4	M03053_189_000000000-D2L8J_1_1102_9240_12340	.............................................T-G-A-G-G-AA--TC-TT--GC-G-C----AAT-G-G--GC----GA-A--A-G-C-C-T-G-A-C-G-CA--GC-G-A-C-GCC-G-C-G-T---G-A-G-G--GA--T-G--A-A-G-G-CC-----TT-CG-----G-G-T-----T-G-T--A---AA-C-C-TC-------------------------TG-TC-A-G--G-GGG----G--A-A--G---AA-CCTG-C---G-G-C--C-G--G-------------T--G--------------------------AA----------------------T---A----G-------CC---G-GCT-G-CA-C-…	Bacteria(100);Gemmatimonadetes(100);GU568020_c(100);HQ190281_o(100);HQ190281_f(100);HQ190281_g(100);EU134888_s(100);
Otu0521	0	2	4	0	0	0	0	0	0	0	M03053_189_000000000-D2L8J_1_1101_27897_14395	.............................................T-G-G-G-G-AA--TA-TT--GC-G-C----AAT-G-G--GC----GA-A--A-G-C-C-T-G-A-C-G-CA--GC-T-A-C-GCC-G-C-G-T---G-G-G-T--GA--T-G--A-A-G-G-TC-----TT-CG-----G-A-T-----C-G-T--A---AA-G-C-TC-------------------------TG-TC-G-G--G-AGG----G--A-A--G---A-------------------------------------A--G-T------------------------TC---------------------------------------------------------…	Bacteria(100);Proteobacteria(100);Deltaproteobacteria(100);OM27(100);OM27_f(100);DQ017948_g(100);HM445264_s(100);
Otu0522	0	0	6	0	0	0	0	0	0	0	M03053_189_000000000-D2L8J_1_1102_8644_7198	.............................................T-G-G-G-G-AA--TC-TT--GC-G-C----AAT-G-G--GC----GA-A--A-G-C-C-T-G-A-C-G-CA--GC-C-A-C-GCC-G-C-G-T---G-G-G-T--GA--T-G--A-A-G-G-CC-----TT-CG-----G-G-T-----T-G-T--A---AA-G-C-CC-------------------------TG-TC-G-A--G-GGG----G--A-A--G---A-------------------------------------A--G-C------------------------AA---------------------------------------------------------…	Bacteria(100);Proteobacteria(100);Deltaproteobacteria(100);OM27(100);OM27_f(100);GQ500842_g(100);EF492896_s(100);
Otu0523	0	0	0	0	0	6	0	0	0	0	M03053_189_000000000-D2L8J_1_1101_17302_10337	.............................................T-G-G-G-G-AA--TT-TT--TC-G-C----AAT-G-G--GC----GC-A--A-G-C-C-T-G-A-C-G-AA--GC-A-A-C-GCC-G-C-G-T---A-G-A-G--GA--T-G--A-A-G-G-CC-----CT-CGC----G-G-T-----C-G-T--A---AA-C-T-CT-------------------------TG-TC-T-A--G-CGG----G--A-C--G---AA-AGTA-C---A-C-A--G-A--A-------------A--G--------------------------AA----------------------T---A----A-------GT---C-TGT-G-TA-T-…	Bacteria(100);Acidobacteria(100);HM243779_c(100);JF718667_o(100);JF718667_f(100);JF718667_g(100);EU132094_s(100);
Otu0524	0	0	0	0	0	0	0	0	4	2	M03053_189_000000000-D2L8J_1_1101_24904_7611	.............................................T-C-G-A-G-AA--TA-TT--CG-A-C----AAT-G-G--GC----GA-A--A-G-C-C-T-G-A-T-C-GA--GC-G-A-C-GCC-G-C-G-T---G-C-A-G--GA--T-G--A-A-G-G-CC-----CT-CG-----G-G-T-----T-G-T--A---AA-C-T-GC-------------------------TT-TT-C-TG-C-CGGAT--G--A-A--GT--A----------------------------------------G-------------------------CGTC---------------------ATTTA------------------------------…	Bacteria(100);OD1(100);FJ547054_c(100);FJ547054_c_unclassified(100);FJ547054_c_unclassified(100);FJ547054_c_unclassified(100);FJ547054_c_unclassified(100);
Otu0525	0	0	0	0	1	0	0	1	4	0	M03053_189_000000000-D2L8J_1_1101_18382_14096	.............................................T-G-A-G-G-AA--TC-TT--GC-G-C----AAT-G-G--GC----GA-A--A-G-C-C-T-G-A-C-G-CA--GC-G-A-C-GCC-G-C-G-T---G-A-G-G--GA--T-G--A-A-G-G-CC-----TT-CG-----G-G-T-----C-G-T--A---AA-C-C-TC-------------------------TG-TC-A-G--G-GGG----G--A-A--G---AA-CCCC-C---G-G-T--C-G--G-------------T--G--------------------------AA----------------------T---A----A-------CC---G-CCC-G-GG-C-…	Bacteria(100);Gemmatimonadetes(100);GU568020_c(100);HQ190281_o(100);HQ190281_f(100);HQ190281_g(100);HQ190281_g_unclassified(100);
Otu0526	0	0	0	0	0	0	0	0	6	0	M03053_189_000000000-D2L8J_1_1101_20413_13866	.............................................T-G-A-G-G-AA--TC-TT--GC-G-C----AAT-G-G--GC----GA-A--A-G-C-C-T-G-A-C-G-CA--GC-G-A-T-GCC-G-C-G-T---G-G-G-G--GA--T-G--A-A-G-G-CC-----TT-CG-----G-G-T-----C-G-T--A---AA-C-C-CC-------------------------TT-TG-A-G--T-GGG----A--A-A--G---AA-ACGC-C---G-C-G--G-G--G-------------T--G--------------------------AA----------------------T---A----A-------TC---C-CGC-G-GC-C-…	Bacteria(100);Bacteria_unclassified(100);Bacteria_unclassified(100);Bacteria_unclassified(100);Bacteria_unclassified(100);Bacteria_unclassified(100);Bacteria_unclassified(100);
Otu0527	0	0	3	0	0	0	0	0	0	3	M03053_189_000000000-D2L8J_1_1101_28791_14392	.............................................T-G-G-G-G-AA--TA-TT--GC-A-C----AAT-G-G--GC----GA-A--A-G-C-C-T-G-A-T-G-CA--GC-G-A-C-GCC-G-C-G-T---G-A-G-G--GA--T-G--A-C-G-G-CC-----TT-CG-----G-G-T-----T-G-T--A---AA-C-C-TC-------------------------TT-TC-A-G--C-AGG----G--A-A--G---AA--G-C----------------------------------G--------------------------CA----------------------A-----------------------------G----…	Bacteria(100);Actinobacteria(100);Actinobacteria_c(100);Streptomycetales(100);Streptomycetaceae(100);Streptomyces(100);Streptomyces_unclassified(100);
Otu0528	0	0	0	1	0	5	0	0	0	0	M03053_189_000000000-D2L8J_1_1101_23283_16802	.............................................T-G-G-G-G-AA--TT-TT--GC-G-C----AAT-G-G--GC----TA-A--C-G-C-C-T-G-A-C-G-CA--GC-A-A-C-GCC-G-C-G-T---G-G-A-G--GA--T-G--A-A-G-G-TC-----TT-TG-----G-A-T-----T-G-T--A---AA-C-T-CC-------------------------TG-TC-A-G--C-AGG----G--A-A--A---AA-GCAA-C---T-A-GA-C-C-------------------T--------------------------AA----------------------T---AC------------G---T-CTG-G-GAGT-…	Bacteria(100);Acidobacteria(100);HQ645210_c(100);HQ645210_o(100);HQ645210_f(100);HQ190481_g(100);HQ190481_g_unclassified(100);
Otu0529	0	0	1	0	0	0	0	0	5	0	M03053_189_000000000-D2L8J_1_1102_7425_18666	.............................................T-G-G-G-G-AA--TC-TT--GG-A-C----AAT-G-G--GC----GG-A--A-G-C-C-T-G-A-T-C-CA--GC-A-A-C-GCC-G-C-G-T---G-A-G-G--GA--T-G--A-C-G-G-CC-----TT-CG-----G-G-T-----T-G-T--A---AA-C-C-TC-------------------------TT-TC-A-G--C-ACA----G--A-C--G---AA--G-C----------------------------------G--------------------------AA----------------------A-----------------------------G----…	Bacteria(100);Actinobacteria(100);Actinobacteria_c(100);Propionibacteriales(100);Nocardioidaceae(100);Nocardioides(100);Nocardioides_unclassified(100);
Otu0530	0	0	0	0	0	6	0	0	0	0	M03053_189_000000000-D2L8J_1_1101_21611_13226	.............................................T-G-G-G-G-AA--TC-TT--GC-A-C----AAT-G-G--GG----GC-A--A-C-C-C-T-G-A-T-G-CA--GC-G-A-C-GCC-G-C-G-T---G-A-G-C--GA--T-G--A-A-G-C-CC-----TT-CG-----G-G-G-----T-G-T--A---AA-G-C-TC-------------------------TT-TC-G-A--C-GGG----A--A-C--G---A----------------------------------------T--------------------------AA---------------------------------------------------------…	Bacteria(100);Acidobacteria(100);Solibacteres(100);Solibacterales(100);Solibacteraceae(100);EU881125_g(100);FJ478535_s(100);
Otu0531	0	5	1	0	0	0	0	0	0	0	M03053_189_000000000-D2L8J_1_1101_21190_6381	.............................................T-A-A-C-G-AA--TA-TT--CC-G-C----AAT-G-G--GC----GC-A--A-G-C-C-T-G-A-C-G-GA--GC-G-A-C-GCC-G-C-G-T---G-G-A-G--GA--C-G--A-A-C-T-CC-----TT-CG-----G-G-A-----T-G-T--A---AA-C-T-CC-------------------------TT-TT-A-G--G-GTT----A--A-G--A---AA--GCG-A---G-G-G--G-T--G-C--------------T--------------------------AA----------------------T---A----------C-CA---C-TCT-G-AG-T-…	Bacteria(100);Planctomycetes(100);Phycisphaerae(100);HQ697838_o(100);HM066343_f(100);EF522843_g(100);EF522843_g_unclassified(100);
Otu0532	0	0	1	0	0	0	0	2	3	0	M03053_189_000000000-D2L8J_1_1102_16112_12706	.............................................T-G-G-G-G-AA--TC-TT--GG-A-C----AAT-G-G--GG----GA-A--A-C-C-C-T-G-A-T-C-CA--GC-G-A-C-GCC-G-C-G-T---G-A-C-T--GA--T-G--A-A-G-C-CT-----TT-CG-----G-G-G-----T-G-T--A---AA-G-G-TC-------------------------TT-TC-A-G--T-GGG----G--A-C--A---A----------------------------------------T--------------------------CA---------------------------------------------------------…	Bacteria(100);Acidobacteria(100);Solibacteres(100);Solibacterales(100);GQ302585_f(100);GQ302585_g(100);FM209164_s(100);
Otu0533	0	0	0	0	0	0	0	0	0	6	M03053_189_000000000-D2L8J_1_1101_25473_8973	.............................................T-A-G-G-G-AA--TC-TT--CC-G-C----AAT-G-G--AC----GC-A--A-G-T-C-T-G-A-C-G-GA--GC-A-A-C-GCC-G-C-G-T---G-A-G-T--GA--A-G--A-A-G-G-TT-----TT-CG-----G-A-T-----C-G-T--A---AA-A-C-TC-------------------------TG-TT-G-T--T-AGA----G--A-A--G---AA-CAAG-T---G-C-T--A-G--A-------------G--T--------------------------AA----------------------C--------T-------GT---T-AGC-G-CC-T-…	Bacteria(100);Firmicutes(100);Bacilli(100);Lactobacillales(100);Aerococcaceae(100);Granulicatella(100);Granulicatella_adiacens(100);
Otu0534	0	0	0	3	0	0	3	0	0	0	M03053_189_000000000-D2L8J_1_1102_10309_20933	.............................................C-C-A-G-G-AA--TC-TT--GG-G-C----AAT-G-G--GC----GC-A--A-G-C-C-T-G-A-C-C-CA--GC-A-A-C-ACC-G-T-G-T---G-G-G-C--GA--T-G--A-A-G-G-CC-----TT-CG-----G-G-T-----C-G-T--A---AA-G-C-CC-------------------------TG-TT-G-A--T-AGG----G--A-C--G---AA--GGG-C---G-A-A--G-G--G-------------T--T--------------------------AA----------------------T---A----G-------CC---C-CTA-G-CC---…	Bacteria(100);Actinobacteria(100);Rubrobacteria(100);Rubrobacterales(100);Rubrobacteraceae(100);Rubrobacter(100);FJ479382_s(100);
Otu0535	0	0	0	0	0	6	0	0	0	0	M03053_189_000000000-D2L8J_1_1101_17283_17881	.............................................T-C-G-A-G-AA--TC-TT--CC-G-C----AAT-G-G--AC----GA-A--A-G-T-C-T-G-A-C-G-GA--GC-G-A-C-GCC-G-C-G-T---G-A-A-T--GA--T-G--A-A-G-T-GC-----TT-CG-----G-C-A-----C-G-T--A---AA-A-T-TC-------------------------TT-TT-A-T--G-GGG----G--A-G--A---AA---------------------------------------GT-------------------------TT--------------------------A----------------------------T-…	Bacteria(100);OD1(100);FJ547054_c(100);AB504963_o(100);AB504963_o_unclassified(100);AB504963_o_unclassified(100);AB504963_o_unclassified(100);
Otu0536	0	0	0	0	0	6	0	0	0	0	M03053_189_000000000-D2L8J_1_1101_18131_19658	.............................................T-G-G-G-G-AA--TT-TT--GC-G-C----AAT-G-G--GC----GA-A--A-G-C-C-T-G-A-C-G-CA--GC-G-A-C-GCC-G-C-G-T---G-A-G-G--GA--T-G--A-C-G-G-CC-----TT-CG-----G-G-T-----T-G-T--A---AA-C-C-TC-------------------------TG-TT-G-C--C-ACT----G--A-C--A---AA--GTC----------------------------------G--------------------------CATCTTTTTGGGTGT---------G-----------------------------G----…	Bacteria(100);Actinobacteria(100);Actinobacteria_c(100);Pseudonocardiales(100);Pseudonocardiaceae(100);Pseudonocardiaceae_unclassified(100);Pseudonocardiaceae_unclassified(100);
Otu0537	0	0	0	2	0	0	4	0	0	0	M03053_189_000000000-D2L8J_1_1101_20239_9366	.............................................T-G-G-G-G-AA--TC-TT--GC-G-C----AAT-G-C--GC----GA-A--A-G-C-G-T-G-A-C-G-CA--GC-A-A-C-GCC-G-C-G-T---G-G-G-G--GA--A-G--A-C-G-G-CC-----TT-CG-----G-G-T-----T-G-T--A---AA-C-C-CC-------------------------TT-TC-A-G--G-AGG----G--A-C--G---AA--GCC-C---G-G-G--C-G--G-------------T--T--------------------------AA----------------------T---A----G-------CC---G-ACTCG-GG---…	Bacteria(100);Actinobacteria(100);Thermoleophilia(100);Solirubrobacterales(100);EU289467_f(100);EU289467_g(100);HQ864108_s(100);
Otu0538	0	0	0	1	5	0	0	0	0	0	M03053_189_000000000-D2L8J_1_1101_25072_22082	.............................................T-C-G-G-G-AA--TA-TT--GG-T-C----AAT-G-G--AC----GA-A--A-G-T-C-T-G-A-A-C-CA--GC-A-A-T--GCCG-C-G-T---G-A-G-G--GA--C-G--A-A-G-G-CC-----TT-CG-----G-G-T-----T-G-T--A---AA-C-C-TC-------------------------TG-TT-G-T--C-A-G----G-------G---AA-G------------A--A-G--C-------------C--G---------------------------G----------------------T---A----T-------CC---A-ATC-C-GG---…	Bacteria(100);Bacteria_unclassified(100);Bacteria_unclassified(100);Bacteria_unclassified(100);Bacteria_unclassified(100);Bacteria_unclassified(100);Bacteria_unclassified(100);
Otu0539	6	0	0	0	0	0	0	0	0	0	M03053_189_000000000-D2L8J_1_1102_19793_5303	.............................................T-G-G-G-G-AA--TC-TT--GC-A-C----AAT-G-G--GC----GA-A--A-G-C-C-T-G-A-T-G-CA--GC-G-A-C-GCC-G-C-G-T---G-A-G-G--GA--T-G--A-C-G-G-CC-----TT-CG-----G-G-T-----T-G-T--A---AA-C-C-TC-------------------------TT-TC-A-G--C-AGG----G--A-A--G---AA--G-C----------------------------------G--------------------------AA----------------------A-----------------------------G----…	Bacteria(100);Actinobacteria(100);Actinobacteria_c(100);Streptomycetales(100);Streptomycetaceae(100);Streptomyces(100);Streptomyces_unclassified(100);
Otu0540	0	2	4	0	0	0	0	0	0	0	M03053_189_000000000-D2L8J_1_1101_28084_14707	.............................................T-G-G-G-G-AA--TT-TT--GG-G-C----AAT-G-G--GG----GC-A--A-C-C-C-T-G-A-C-C-CA--GC-A-A-C-GCC-G-C-G-T---G-G-A-G--GA--C-G--A-A-G-G-TT-----TT-CG-----G-A-T-----C-G-T--A---AA-C-T-CC-------------------------TG-TC-C-C--G-AGG----G--A-A--G---A------------------------------------AA--G--------------------------AA--------------------------A------------------------------…	Bacteria(100);Acidobacteria(100);HM243779_c(100);AM997925_o(100);AM997925_f(100);HQ190557_g(100);HQ190557_g_unclassified(100);
Otu0541	0	0	0	0	0	0	0	0	0	6	M03053_189_000000000-D2L8J_1_1101_26101_14693	.............................................T-G-G-G-G-AA--TA-TT--GC-G-C----AAT-G-G--GC----GG-A--A-G-C-C-T-G-A-C-G-CA--GC-G-A-C-GCC-G-C-G-T---G-G-G-G--GA--T-G--A-C-G-G-CC-----TT-CG-----G-G-T-----T-G-T--A---AA-C-C-TC-------------------------TT-TC-G-C--C-AGG----G--A-C--G---AA--G-C----------------------------------T--------------------------TG----------------------G-----------------------------G----…	Bacteria(100);Actinobacteria(100);Actinobacteria_c(100);Pseudonocardiales(100);Pseudonocardiaceae(100);Pseudonocardia(100);Pseudonocardia_unclassified(100);
Otu0542	0	0	0	0	0	6	0	0	0	0	M03053_189_000000000-D2L8J_1_1101_19694_16733	.............................................T-G-G-G-G-AA--TT-TT--GC-G-C----AAT-G-G--GC----TA-A--C-G-C-C-T-G-A-C-G-CA--GC-A-A-C-GCC-G-C-G-T---G-G-A-G--GA--T-G--A-A-G-G-TC-----TT-TG-----G-A-T-----T-G-T--A---AA-C-T-CC-------------------------TG-TC-A-G--C-AGG----G--A-A--A---AA-GCAA-C---T-C-G--GAC-------------------T--------------------------CA----------------------T---AC------------T---C-CGG-G-GAGT-…	Bacteria(100);Acidobacteria(100);HQ645210_c(100);HQ645210_o(100);HQ645210_f(100);HQ645210_g(100);EU881318_s(100);
Otu0543	0	0	0	0	0	2	4	0	0	0	M03053_189_000000000-D2L8J_1_1101_26448_13768	.............................................T-G-G-G-G-AA--TA-TT--GC-G-C----AAT-G-G--GC----GG-A--A-G-C-C-T-G-A-C-G-CA--GC-G-A-C-GCC-G-C-G-T---G-G-G-G--GA--T-G--A-C-G-G-CC-----TT-CG-----G-G-T-----T-G-T--A---AA-C-C-TC-------------------------TT-TC-A-G--C-AGG----G--A-C--G---A----------------------------------------A--------------------------GT---------------------------------------------------------…	Bacteria(100);Actinobacteria(100);Actinobacteria_c(100);Streptosporangiales(100);Streptosporangiaceae(100);Microbispora(100);Microbispora_rosea(100);
Otu0544	1	2	1	0	0	2	0	0	0	0	M03053_189_000000000-D2L8J_1_1101_22059_20544	.............................................C-A-G-G-G-AA--TA-TT--GC-G-C----AAT-G-G--GC----GA-A--A-G-C-C-T-G-A-C-G-CA--GT-A-A-C-GCC-G-C-G-T---G-G-G-G--GA--T-G--A-A-G-G-CC-----TT-CG-----G-G-T-----T-G-T--A---AA-C-C-CC-------------------------TT-TC-A-G--G-A-G----G-------G----A----C----------------------------------G--------------------------AA----------------------A-----------------------------T----…	Bacteria(100);Actinobacteria(100);Acidimicrobiia(100);Acidimicrobiales(100);Acidimicrobiaceae(100);HQ674860_g(100);JF718670_s(100);
Otu0545	0	0	0	0	6	0	0	0	0	0	M03053_189_000000000-D2L8J_1_1101_18398_20072	.............................................T-A-A-G-G-AA--TA-TT--GC-G-C----AAT-G-G--GC----GA-C--A-GCC---T-G-A-C-G-CA--GC-G-A-C-GCC-G-C-G-T---G-G-G-G--GA--T-G--A-A-G-G-TC-----TT-CG-----G-A-T-----T-G-T--A---AA-C-C-CC-------------------------TT-TC-G-G--C-AGG----G--A-A--G---AT--GGA-A---C-G-G------------------------G--------------------------TA----------------------A-----------------------CCG-T-TC---…	Bacteria(100);Nitrospirae(100);Nitrospira_c(100);Nitrospirales(100);Nitrospiraceae(100);Nitrospira(100);AB252940_s(100);
Otu0546	0	0	0	0	0	5	1	0	0	0	M03053_189_000000000-D2L8J_1_1101_19751_3918	.............................................T-G-G-G-G-AA--TT-TT--GG-A-C----AAT-G-G--GG----GC-A--A-C-C-C-T-G-A-T-C-CA--GC-C-A-T-GCC-G-C-G-T---G-A-G-T--GA--A-G--A-A-G-G-CC-----TT-CG-----G-G-T-----T-G-T--A---AA-G-C-TC-------------------------TT-TC-G-G--T-GGG----A--A-C--G---AA--ACG-G---G-C-G--C-G--C-------------T--G--------------------------AA----------------------C---A----A-------GC---G-CGC-T-CA-C-…	Bacteria(100);Proteobacteria(100);Betaproteobacteria(100);Betaproteobacteria_unclassified(100);Betaproteobacteria_unclassified(100);Betaproteobacteria_unclassified(100);Betaproteobacteria_unclassified(100);
Otu0547	0	3	3	0	0	0	0	0	0	0	M03053_189_000000000-D2L8J_1_1101_21296_16188	.............................................T-T-T-C-G-AA--TC-AT--TC-A-C----AAT-G-G--GC----GA-A--A-G-C-C-T-G-A-T-G-GT--GC-G-A-C-GCC-G-C-G-T---G-G-G-G--GA--T-G--A-A-G-G-TC-----TT-CG-----G-A-T-----T-G-T--A---AA-C-C-CC-------------------------TG-TC-A-C--C-GGG----G--A-T--G---AA-ACGC-T---T-T-G--A-G--C----------------T--------------------------AA----------------------T---A------------GT---T-CAA-A-GC-C-…	Bacteria(100);Verrucomicrobia(100);Opitutae(100);Opitutales(100);Opitutaceae(100);Opitutus(100);Opitutus_unclassified(100);
Otu0548	0	0	0	0	0	6	0	0	0	0	M03053_189_000000000-D2L8J_1_1101_23844_12917	.............................................T-A-A-G-G-AA--TA-TT--GG-T-C----AAT-G-G--GC----GA-A--A-G-C-C-T-G-A-A-C-CA--GC-C-A-C-GCC-G-C-G-T---G-A-A-G--GA--A-G--A-C-G-G-CC-C---TA-TG-----G-G-T-----T-G-T--A---AA-C-T-TC-------------------------TT-TT-C-T--A-CGG----G--A-A--T---AA-ACCT-C---A-G-G--A---------------------C--------------------------GT----------------------G---------------------T-CCT-G-AG-C-…	Bacteria(100);Bacteroidetes(100);Flavobacteria(100);Flavobacteriales(100);EF648062_f(100);EF648062_g(100);JQ311869_s(100);
Otu0549	0	2	4	0	0	0	0	0	0	0	M03053_189_000000000-D2L8J_1_1101_26443_17867	.............................................T-C-G-A-G-GA--TT-TT--TC-T-C----AAT-G-G--GG----GC-A--A-C-C-C-T-G-A-A-G-GA--GC-G-A-C-GCC-G-C-G-T---G-G-A-G--GA--T-G--A-A-G-G-GC-----TT-CG-----G-C-T-----C-G-T--A---AA-C-T-CC-------------------------TG-TC-A-C--T-AGG----G--A-A--C---AA-TGGTGC---A-A-A--C-C--T----------------A--------------------------AT----------------------A---C------------GT---T-CTG-C-AC-T-…	Bacteria(100);Verrucomicrobia(100);Verrucomicrobiae(100);Pedosphaera_o(100);EF018725_f(100);EF018725_g(100);EF018725_s(100);
Otu0550	0	0	0	0	0	6	0	0	0	0	M03053_189_000000000-D2L8J_1_1101_22937_12980	.............................................T-C-G-A-G-AA--TT-TT--TC-A-C----AAT-G-G--GG----GC-A--A-C-C-C-T-G-A-T-G-GA--GC-G-A-C-GCC-G-C-G-T---G-G-A-G--GA--T-G--A-A-G-G-TC-----TT-CG-----G-A-T-----C-G-T--A---AA-C-T-CC-------------------------TG-TC-A-C--C-ACA----G--A-A--C---AA-GTTC-C---AGA-G--A-A--T----------------T--------------------------AAT---------------------A---C------------TC---C-TTT-G-GA-T-…	Bacteria(100);Verrucomicrobia(100);Verrucomicrobiae(100);Pedosphaera_o(100);EU680463_f(100);EU680463_g(100);EU680463_g_unclassified(100);
Otu0551	0	0	0	0	0	0	0	6	0	0	M03053_189_000000000-D2L8J_1_1101_18000_13087	.............................................C-T-A-A-G-AA--TC-TT--GC-G-C----AAT-G-G--GC----GA-A--A-G-C-C-T-G-A-C-G-CA--GC-A-A-C-GCC-G-C-G-T---G-G-A-G--GA--C-G--A-AGG---CC-----CT-CG-----G-G-T-----C-G-T--A---AA-C-T-CC-------------------------TT-TT-G-C--G-AGG----G--A-A--G---A-------------------------------------A--G--------------------------AT----------------------C----------------------------------…	Bacteria(100);Chloroflexi(100);EU335161_c(100);AB186887_o(100);AB186887_f(100);AB186887_g(100);AB186887_g_unclassified(100);
Otu0552	0	1	3	0	0	2	0	0	0	0	M03053_189_000000000-D2L8J_1_1102_14182_9530	.............................................T-T-T-C-G-AA--TC-AT--TC-A-C----AAT-G-G--GC----GA-A--A-G-C-C-T-G-A-T-G-GT--GC-G-A-C-GCC-G-C-G-T---G-A-G-G--GA--T-G--A-A-G-G-TC-----TT-CG-----G-A-T-----T-G-T--A---AA-C-C-TC-------------------------TG-TC-A-C--C-GGG----G--A-A--G---AA-ACGC-T---T-C-A--A-G--C----------------T--------------------------AA----------------------C---A------------GT---T-TGA-A-GC-C-…	Bacteria(100);Verrucomicrobia(100);Opitutae(100);Opitutales(100);Opitutaceae(100);Opitutus(100);Opitutus_unclassified(100);
Otu0553	0	0	0	0	0	6	0	0	0	0	M03053_189_000000000-D2L8J_1_1101_18978_4341	.............................................T-G-G-G-G-AA--TA-TT--GC-A-C----AAT-G-G--GC----GC-A--A-G-C-C-T-G-A-T-G-CA--GC-A-A-C-GCC-G-C-G-T---G-G-G-G--GA--T-G--A-C-G-G-CC-----TT-CG-----G-G-T-----T-G-T--A---AA-C-C-TC-------------------------TT-TT-A-G--T-AAG----G--A-A--G---AA--GGG-----C----------------------------C--------------------------TT----------------------C-------------------------G-G-GC-T-…	Bacteria(100);Actinobacteria(100);Actinobacteria_c(100);Micrococcales(100);Microbacteriaceae(100);Agromyces(100);Agromyces_unclassified(100);
Otu0554	0	0	0	0	0	0	0	0	6	0	M03053_189_000000000-D2L8J_1_1101_16459_8335	.............................................T-G-G-G-G-AA--TT-TT--TG-T-C----AAT-G-G--GG----GC-A--A-C-C-C-T-G-AA--C-AA--GC-A-A-C-GCC-G-C-G-T---G-A-A-G--GA--C-G--A-A-G-A-CC-----TT-CG-----G-G-T-----T-G-T--A---AA-C-T-TC-------------------------TG-TC-G-G--A-GGG----G--A-C--G---AA-AGCG-G---T-C-G--A-G--G-------------C--T--------------------------AA----------------------T---A----T-------CC---T-CGG-C-CG-T-…	Bacteria(100);Acidobacteria(100);EU700145_c(100);EU700145_o(100);EU700145_f(100);EU700145_g(100);AY703470_s(100);
Otu0555	0	0	0	2	2	0	2	0	0	0	M03053_189_000000000-D2L8J_1_1101_19841_8236	.............................................T-G-G-G-G-AA--TC-TT--GC-G-C----AAT-G-G--CC----GA-A--A-G-G-C-T-G-A-C-G-CA--GC-G-A-C-GCC-G-C-G-T---G-C-G-G--GA--G-G--A-C-G-C-TT-----TT-CG-----G-A-G-----T-G-T--A---AA-C-C-GC-------------------------TG-TC-G-G--G-TGG----G--A-C--G----A-AGGT-C---C-G-G--G-G--G-------------A--G--------------------------GA----------------------A---A----T-------GC---T-CTC-G-GG-A-…	Bacteria(100);Gemmatimonadetes(100);Gemmatimonadetes_c(100);HQ190275_o(100);GQ263002_f(100);GQ263002_g(100);GQ263002_g_unclassified(67);
Otu0556	0	0	0	0	0	0	0	6	0	0	M03053_189_000000000-D2L8J_1_1101_22715_17945	.............................................T-A-A-G-G-AA--TA-TT--GC-G-C----AAT-G-G--GC----GA-A--A-G-C-C-T-G-A-C-G-CA--GC-G-A-C-GCC-G-C-G-T---G-G-G-G--GA--T-G--A-A-G-G-TC-----TT-CG-----G-A-T-----T-G-T--A---AA-C-C-CC-------------------------TT-TC-G-G--G-AGG----G--A-A--G---AT--GGA-A---C-G-G------------------------G--------------------------CA----------------------A-----------------------CCG-T-TC---…	Bacteria(100);Nitrospirae(100);Nitrospira_c(100);Nitrospirales(100);Nitrospiraceae(100);Nitrospira(100);GU359089_s(100);
Otu0557	0	0	0	0	0	0	0	0	6	0	M03053_189_000000000-D2L8J_1_1101_18339_15363	.............................................T-G-G-G-G-AA--TT-TT--GG-A-C----AAT-G-G--GG----GA-A--A-C-C-C-T-G-A-T-C-CA--GC-A-A-C-TCT-G-C-G-T---G-A-G-G--GA--C-G--A-A-A-A-TC-----TT-CG-----G-A-T-----T-G-T--A---AA-C-C-TC-------------------------TT-TT-G-T--A-TGG----G--A-A--G---AA---AT-C---C-C-----------------------G--C--------------------------AA-----------------------------------------------GG-G--T-G-…	Bacteria(100);Elusimicrobia(100);Elusimicrobia_c(100);Elusimicrobiales(100);AF407708_f(100);AF407708_g(100);AF407708_s(100);
Otu0558	0	0	0	0	0	6	0	0	0	0	M03053_189_000000000-D2L8J_1_1101_14000_8318	.............................................T-G-G-G-G-AA--TT-TT--TC-G-C----AAT-G-G--GC----GA-A--A-G-C-C-T-G-A-C-G-AA--GC-A-A-C-GCC-G-C-G-T---G-G-A-G--GA--T-G--A-C-G-G-CC-----CT-CGT----G-G-T-----C-T-T--A---AA-C-T-CC-------------------------TG-TC-T-A--G-CGG----G--A-C--G---AA-AGTA-T---T-C-G--G-G--G-------------T--G--------------------------AA----------------------T---A----A-------TC---C-TGA-A-TA-T-…	Bacteria(100);Acidobacteria(100);HM243779_c(100);JF718667_o(100);JF718667_f(100);EU589288_g(100);JX223157_s(100);
Otu0559	0	0	2	0	2	2	0	0	0	0	M03053_189_000000000-D2L8J_1_1102_13536_10499	.............................................T-A-G-G-G-AA--TT-TT--CC-A-C----AAT-G-G--GC----GA-A--A-G-C-C-T-G-A-T-G-GA--GC-G-A-C-GCC-G-C-G-T---G-C-A-G--GA--T-G--A-A-G-G-CC-----TT-CG-----G-G-T-----T-G-T--A---AA-C-T-GC-------------------------TT-TT-A-C--G-AGT----G--A-C--G---AC---------------------------------------T--------------------------TC---------------------------------------------------------…	Bacteria(100);TM7(100);TM7_c(100);JF421159_o(100);JF421159_f(100);JF421159_f_unclassified(100);JF421159_f_unclassified(100);
Otu0560	0	0	0	0	6	0	0	0	0	0	M03053_189_000000000-D2L8J_1_1101_20729_18013	.............................................T-G-G-G-G-AA--TA-TT--GC-A-C----AAT-G-G--GC----GC-A--A-G-C-C-T-G-A-T-G-CA--GC-G-A-C-GCC-G-C-G-T---G-A-G-G--GA--T-G--A-A-G-G-CC-----TT-CG-----G-G-T-----T-G-T--A---AA-C-C-TC-------------------------TT-TC-A-G--T-AGG----G--A-A--G---AA--G-C----------------------------------G--------------------------AA----------------------A-----------------------------G----…	Bacteria(100);Actinobacteria(100);Actinobacteria_c(100);Micrococcales(100);Micrococcaceae(100);Arthrobacter(100);Arthrobacter_unclassified(100);
Otu0561	0	0	0	0	0	0	0	0	0	5	M03053_189_000000000-D2L8J_1_1101_26845_13385	.............................................T-G-G-G-G-AA--TA-TT--GC-G-C----AAT-G-G--GG----GC-A--A-C-C-C-T-G-A-C-G-CA--GC-C-A-T-GCC-G-C-G-T---G-A-A-T--GA--A-G--A-A-G-G-CC-----TT-CG-----G-G-T-----T-G-T--A---AA-G-T-TC-------------------------TT-TC-G-G--T-GAC----G--A-G--G---AA--GGC-G---T-G-A--T-G--T-------------T--T--------------------------AA----------------------T---A----G-------GC---A-TCA-C-GA-T-…	Bacteria(100);Proteobacteria(100);Gammaproteobacteria(100);Pasteurellales(100);Pasteurellaceae(100);Aggregatibacter(100);Aggregatibacter_segnis(100);
Otu0562	4	1	0	0	0	0	0	0	0	0	M03053_189_000000000-D2L8J_1_1102_15123_5499	.............................................T-G-G-G-G-AA--TC-TT--GC-A-C----AAT-G-G--AC----GG-A--A-G-T-C-T-G-A-T-G-CA--GC-G-A-C-GCC-G-C-G-T---G-A-G-G--GA--T-G--A-C-G-G-CC-----TT-CG-----G-G-T-----T-G-T--A---AA-C-C-TC-------------------------TT-TC-G-C--T-AGG----G--A-C--G---AA--G-CA---------------------------------A--------------------------CT----------------------C-----------------------------G----…	Bacteria(100);Actinobacteria(100);Actinobacteria_c(100);Micromonosporales(100);Micromonosporaceae(100);Micromonosporaceae_unclassified(100);Micromonosporaceae_unclassified(100);
Otu0563	0	0	0	0	0	5	0	0	0	0	M03053_189_000000000-D2L8J_1_1102_11505_11581	.............................................T-G-G-G-G-AA--TA-TT--GC-A-C----AAT-G-G--GC----GG-A--A-G-C-C-T-G-A-T-G-CA--GC-G-A-C-GCC-G-C-G-T---G-A-G-G--GA--T-G--A-C-G-G-CC-----TT-CG-----G-G-T-----T-G-T--A---AA-C-C-TC-------------------------TT-TC-A-G--C-AGG----G--A-C--G---AA--G-C----------------------------------G--------------------------AG----------------------A-----------------------------G----…	Bacteria(100);Actinobacteria(100);Actinobacteria_c(100);Micromonosporales(100);Micromonosporaceae(100);Micromonosporaceae_unclassified(100);Micromonosporaceae_unclassified(100);
Otu0564	0	0	0	0	0	5	0	0	0	0	M03053_189_000000000-D2L8J_1_1101_28744_10534	.............................................T-G-A-G-G-GA--TC-TT--GG-G-C----AAT-G-G--GG----GC-A--A-C-C-C-T-G-A-C-C-CA--GC-G-A-C-GCC-G-C-G-T---G-G-A-G--GA--C-G--A-C-G-G-GC-----TT-CG-----G-T-T-----C-G-T--A---AA-C-T-CC-------------------------TT-TT-C-G--T-CGG----G--A-C--G---A----------------------------------------G--------------------------ACA---------------------A----------------------------------…	Bacteria(100);Chloroflexi(100);Caldilineae(100);FM253648_o(100);AY548945_f(100);AY548945_f_unclassified(100);AY548945_f_unclassified(100);
Otu0565	0	0	0	0	5	0	0	0	0	0	M03053_189_000000000-D2L8J_1_1101_22104_10041	.............................................T-G-G-G-G-AA--TC-TT--GC-G-C----AAT-G-G--GC----GA-A--A-G-C-C-T-G-A-C-G-CA--GC-G-A-C-GCC-G-C-G-T---G-A-G-G--GA--A-G--A-A-G-G-CC-----TT-CG-----G-G-T-----T-G-T--A---AA-C-C-TC-------------------------TT-TC-A-G--G-AGG----G--A-C--G---AA--GCT-A---C-T-C--G-G--G-------------T--T--------------------------AA----------------------T---A----G-------CC---C--AG-A-GG-G-…	Bacteria(100);Actinobacteria(100);Rubrobacteria(100);Gaiellales(100);Gaiellaceae(100);Gaiella(100);FJ479528_s(100);
Otu0566	2	2	1	0	0	0	0	0	0	0	M03053_189_000000000-D2L8J_1_1101_25429_12077	.............................................T-C-G-A-G-AG--GC-TT--CG-G-C----AAT-G-G--GG----GA-A--A-C-C-C-T-G-A-C-C-GA--GC-G-A-C-GCC-G-C-G-T---G-G-G-C--GA--T-G--A-A-G-G-CC-----GT-TA-----G-G-T-----T-G-T--A---AA-G-C-CC-------------------------TG-TC-G-T--G-CGG----G--G-A--G---AA--ATG-C---A-G-G--T-G--G-GC-------------A--------------------------AA----------------------C---A---------GT-C----C-ATC-T-GC-T-…	Bacteria(100);WS3(100);GU302492_c(100);AM991194_o(100);DQ351773_f(100);DQ351773_g(100);EU135567_s(100);
Otu0567	0	0	0	2	0	3	0	0	0	0	M03053_189_000000000-D2L8J_1_1101_22009_6396	.............................................T-G-G-G-G-AA--TT-TT--GG-A-C----AAT-G-G--GC----GC-A--A-G-C-C-T-G-A-T-C-CA--GC-C-A-T-GCC-G-C-G-T---G-A-G-T--GA--A-G--A-A-G-G-CC-----TT-CG-----G-G-T-----T-G-T--A---AA-G-C-TC-------------------------TT-TC-G-G--C-AGG----A--A-C--G---AA--ATG-G---T-T-C--G-T--G-------------T--T--------------------------AA----------------------T---A----C-------CA---C-GGA-C-TG-A-…	Bacteria(100);Proteobacteria(100);Betaproteobacteria(100);DQ395705_o(100);DQ395705_f(100);DQ395705_g(100);DQ395705_g_unclassified(100);
Otu0568	0	0	0	0	0	0	0	0	5	0	M03053_189_000000000-D2L8J_1_1101_26197_19321	.............................................T-G-G-G-G-AA--TA-TT--GG-A-C----AAT-G-G--GC----GA-A--A-G-C-C-T-G-A-T-C-CA--GC-A-A-C-GCC-G-C-G-T---G-A-G-G--GA--T-G--A-C-G-G-CC-----TT-CG-----G-G-T-----T-G-T--A---AA-C-C-TC-------------------------TT-TC-A-G--C-AGG----G--A-C--G---AA--G-C----------------------------------G--------------------------AA----------------------A-----------------------------G----…	Bacteria(100);Actinobacteria(100);Actinobacteria_c(100);Propionibacteriales(100);Nocardioidaceae(100);Aeromicrobium(100);Aeromicrobium_unclassified(100);
Otu0569	0	0	0	0	0	5	0	0	0	0	M03053_189_000000000-D2L8J_1_1101_21173_13069	.............................................T-G-G-G-G-AA--TT-TT--GG-A-C----AAT-G-G--GC----GC-A--A-G-C-C-T-G-A-T-C-CA--GC-C-A-T-GCC-G-C-G-T---G-A-G-T--GA--A-G--A-A-G-G-CC-----TT-CG-----G-G-T-----T-G-T--A---AA-G-C-TC-------------------------TT-TC-G-G--C-TGG----G--A-C--G---AA--AAG-G---T-C-C--G-T--A-------------T--T--------------------------AA----------------------C---A----C-------CA---C-GGA-T-CC-A-…	Bacteria(100);Proteobacteria(100);Betaproteobacteria(100);DQ395705_o(100);DQ395705_f(100);DQ395705_g(100);JQ825177_s(100);
Otu0570	0	0	0	0	1	0	4	0	0	0	M03053_189_000000000-D2L8J_1_1101_24631_22383	.............................................T-G-G-G-G-AA--TC-TT--GC-G-C----AAT-G-G--GC----GA-A--A-G-C-C-T-G-A-C-G-CA--GC-G-A-C-GCC-G-C-G-T---G-C-G-G--GA--A-G--A-A-G-G-CC-----TT-CG-----G-G-T-----T-G-T--A---AA-C-C-GC-------------------------TT-TC-A-G--G-AGG----G--A-C--G---AG--GCC-A---C-T-C--G-G--G-------------T--T--------------------------AA----------------------T---A----G-------CC---C--AG-A-GG-G-…	Bacteria(100);Actinobacteria(100);Rubrobacteria(100);Gaiellales(100);Gaiellaceae(100);Gaiella(100);DQ499303_s(100);
Otu0571	0	0	0	0	0	0	0	0	5	0	M03053_189_000000000-D2L8J_1_1101_20187_9862	.............................................T-C-G-A-G-GA--TC-TT--TA-G-C----AAT-G-C--CC----GA-A--A-G-G-G-T-G-A-C-T-AT--GC-G-A-C-GCC-G-C-G-T---G-C-A-G--GA--T-G--A-A-G-G-CC-----TT-CG-----G-G-T-----T-G-T--A---AA-C-T-GC-------------------------TG-TC-A-G--G-AAG----G--A-A--G---AA--ACC-T---T-A-C--G-T--GAT--------------A--------------------------A-----------------------T---A----------C-CG---C-GTA-A-GC---…	Bacteria(100);OP3(100);AY373410_c(100);AY373410_o(100);EU881347_f(100);EU881347_g(100);EU881347_g_unclassified(100);
Otu0572	0	0	0	0	0	0	0	0	0	5	M03053_189_000000000-D2L8J_1_1101_24820_25878	.............................................T-G-G-G-G-AA--TT-TT--GG-A-C----AAT-G-G--GC----GC-A--A-G-C-C-T-G-A-T-C-CA--GC-C-A-T-GCC-G-C-G-T---G-A-G-T--GA--A-G--A-A-G-G-CC-----TT-CG-----G-G-T-----T-G-T--A---AA-G-C-TC-------------------------TT-TC-G-G--C-GGG----G--A-A--G---AA--ACG-G---T-C-C--G-T--G-------------C--C--------------------------AA----------------------C---A----C-------CA---C-GGA-C-TA-A-…	Bacteria(100);Proteobacteria(100);Betaproteobacteria(100);DQ395705_o(100);DQ395705_f(100);DQ395705_g(100);DQ395705_g_unclassified(100);
Otu0573	0	0	0	0	0	2	3	0	0	0	M03053_189_000000000-D2L8J_1_1102_7417_14892	.............................................T-G-G-G-G-AA--TC-TT--GG-A-C----AAT-G-G--GG----GC-A--A-C-C-C-T-G-A-T-C-CA--GC-G-A-C-GCC-G-C-G-T---G-T-G-T--GA--A-G--A-A-G-G-CC-----TT-CG-----G-G-T-----T-G-T--A---AA-G-C-AC-------------------------TT-TC-G-G--C-AGG----G--A-C--A---AA--CAA-G---A-C-G--G-A--G-------------C--T--------------------------AA----------------------C---A----T-------C----T-CCG-T-TC-C-…	Bacteria(100);Proteobacteria(100);Gammaproteobacteria(100);Chromatiales(100);Acidiferrobacter_f(100);Acidiferrobacter(100);JF833507_s(61);
Otu0574	0	0	0	0	0	0	0	0	5	0	M03053_189_000000000-D2L8J_1_1101_25367_16281	.............................................T-G-G-G-G-AA--TC-TT--GC-G-C----AAT-G-G--GC----GA-A--A-G-C-C-T-G-A-C-G-CA--GC-G-A-C-GCC-G-C-G-T---G-A-G-G--GA--A-G--A-A-G-G-CC-----TT-CG-----G-G-T-----T-G-T--A---AA-C-C-TC-------------------------TT-TC-A-G--G-AGG----G--A-C--G---AA--GCC-A---C-T-C--G-G--G-------------T--T--------------------------AA----------------------T---A----C-------CC---C--AG-A-GG-G-…	Bacteria(100);Actinobacteria(100);Rubrobacteria(100);Gaiellales(100);Gaiellaceae(100);Gaiella(100);Gaiella_unclassified(100);
Otu0575	0	0	0	0	4	0	1	0	0	0	M03053_189_000000000-D2L8J_1_1101_23654_14737	.............................................T-G-G-G-G-AA--TT-TT--GG-A-C----AAT-G-G--GG----GC-A--A-C-C-C-T-G-A-T-C-CA--GC-C-A-T-TCC-G-C-G-T---G-A-G-T--GA--A-G--A-A-G-G-CC-----TT-CG-----G-G-T-----T-G-T--A---AA-G-C-TC-------------------------TT-TT-G-T--C-CGG----A--A-C--G---AA--ACG-G---G-T-A--G-C--G-------------T--G--------------------------AA----------------------T---A----T-------CG---C-TGC-C-TA-C-…	Bacteria(100);Proteobacteria(100);Betaproteobacteria(100);AB308366_o(100);HQ014645_f(100);HQ014645_g(100);HQ014645_g_unclassified(100);
Otu0576	0	0	0	0	0	4	1	0	0	0	M03053_189_000000000-D2L8J_1_1101_28161_20290	.............................................T-T-G-G-G-AA--TC-TT--GC-A-C----AAT-G-G--GG----GA-A--A-C-C-C-T-G-A-T-G-CA--GC-G-A-C-GCC-G-C-G-T---G-G-A-G--GA--T-G--A-A-G-G-GT-----CT-AG-----G-C-T-----C-G-T--A---AA-C-T-CC-------------------------TT-TT-A-T--G-GGG----A--A-A--G---A-------------------------------------C--T--------------------------TA---------------------------------------------------------…	Bacteria(100);Armatimonadetes(100);Fimbriimonadia(100);Fimbriimonadales(100);Fimbriimonadaceae(100);Fimbriimonas(100);HQ114196_s(61);
Otu0577	0	0	0	4	1	0	0	0	0	0	M03053_189_000000000-D2L8J_1_1101_26530_8937	.............................................T-G-G-G-G-AA--TT-TT--GC-G-C----AAT-G-G--GC----TA-A--C-G-C-C-T-G-A-C-G-CA--GC-A-A-C-GCC-G-C-G-T---G-G-A-G--GA--T-G--A-A-G-G-TC-----CT-TG-----G-A-T-----T-G-T--A---AA-C-T-CC-------------------------TG-TC-A-G--C-GGG----G--A-A--A---AAG-GGA-C---T-C-G--GCC-------------------T--------------------------AA----------------------T---AC------------G---T-CGG-G-GACT-…	Bacteria(100);Acidobacteria(100);HQ645210_c(100);HQ645210_o(100);HQ645210_f(100);HQ190481_g(100);EU335217_s(100);
Otu0578	5	0	0	0	0	0	0	0	0	0	M03053_189_000000000-D2L8J_1_1101_22372_13880	.............................................T-G-G-G-G-AA--TA-TT--GG-A-C----AAT-G-G--GC----GC-A--A-G-C-C-T-G-A-T-C-CA--GC-C-A-T-GCC-G-C-G-T---G-T-G-T--GA--A-G--A-A-G-G-CC-----TT-CG-----G-G-T-----T-G-T--A---AA-G-C-AC-------------------------TT-TT-G-T--C-CGG----A--A-A--G---AA--AAG-C---T-T-C--G-G--G-------------T--T--------------------------AA----------------------T---A----A-------CC---C-GGG-G-TT-A-…	Bacteria(100);Proteobacteria(100);Gammaproteobacteria(100);Xanthomonadales(100);Xanthomonadaceae(100);Lysobacter(100);Lysobacter_unclassified(100);
Otu0579	0	1	0	0	0	0	0	1	3	0	M03053_189_000000000-D2L8J_1_1101_18912_10586	.............................................T-G-G-G-G-AA--TC-TT--GC-G-C----AAT-G-G--GC----GA-A--A-G-C-C-T-G-A-C-G-CA--GC-G-A-C-GCC-G-C-G-T---G-C-G-G--GA--A-G--A-A-G-G-CC-----TT-CG-----G-G-T-----T-G-T--A---AA-C-C-GC-------------------------TT-TC-A-G--G-AGG----G--A-A--G---AA--G-C----------------------------------G--------------------------AA----------------------A-----------------------------G----…	Bacteria(100);Actinobacteria(100);Nitriliruptoria(100);Euzebyales(100);Euzebyaceae(100);FJ152635_g(100);FJ152635_g_unclassified(100);
Otu0580	0	0	0	0	0	5	0	0	0	0	M03053_189_000000000-D2L8J_1_1101_13411_17730	.............................................T-G-G-G-G-AA--TA-TT--GG-A-C----AAT-G-G--GC----GC-A--A-G-C-C-T-G-A-T-C-CA--GC-C-A-T-GCC-G-C-G-T---G-T-G-T--GA--A-G--A-A-G-G-CC-----TT-CG-----G-G-T-----T-G-T--A---AA-G-C-AC-------------------------TT-TT-G-T--T-GGG----G--A-A--G---AA--AAG-C---A-C-T--G-G--G-------------T--T--------------------------AA----------------------T---A----C-------CC---T-GGT-G-TT-C-…	Bacteria(100);Proteobacteria(100);Gammaproteobacteria(100);Xanthomonadales(100);Xanthomonadaceae(100);Arenimonas(100);Arenimonas_unclassified(100);
Otu0581	3	0	0	0	0	2	0	0	0	0	M03053_189_000000000-D2L8J_1_1101_23669_22926	.............................................T-G-G-G-G-AA--TA-TT--GG-A-C----AAT-G-G--GG----GC-A--A-C-C-C-T-G-A-T-C-CA--GC-C-A-T-GCC-A-C-G-T---G-A-G-T--GA--T-G--A-A-G-G-CC-----TT-CG-----G-G-T-----T-G-T--A---AA-G-C-TC-------------------------TT-TT-G-G--C-GGG----G--A-C--G---A----------------------------------------T--------------------------GA---------------------------------------------------------…	Bacteria(100);Proteobacteria(100);Alphaproteobacteria(100);Rhodospirillales(100);Reyranella_f(100);Reyranella(100);Reyranella_soli(100);
Otu0582	0	0	0	0	0	5	0	0	0	0	M03053_189_000000000-D2L8J_1_1102_8219_10924	.............................................T-G-G-G-G-AA--TC-TT--GC-C-C----AAT-G-G--GC----GC-A--A-G-C-C-T-G-A-G-G-CA--GC-G-A-C-GCC-G-C-G-T---G-A-G-G--GA--A-G--A-A-G-G-CC-----TT-CG-----G-G-T-----T-G-T--A---AA-C-C-TC-------------------------TT-TC-A-G--G-GGG----G--A-C--G---AA--GCC-A---C-T-C--G-G--G-------------T--T--------------------------AA----------------------T---A----G-------CC---C--AG-A-GG-G-…	Bacteria(100);Actinobacteria(100);Rubrobacteria(100);Gaiellales(100);Gaiellaceae(100);Gaiella(100);Gaiella_unclassified(100);
Otu0583	0	0	0	1	1	2	1	0	0	0	M03053_189_000000000-D2L8J_1_1102_11820_6018	.............................................T-T-T-C-G-AA--TC-AT--TC-A-C----AAT-G-G--GC----GA-A--A-G-C-C-T-G-A-T-G-GT--GC-G-A-C-GCC-G-C-G-T---G-A-G-G--GA--T-G--A-A-G-G-CC-----TT-CG-----G-G-T-----T-G-T--A---AA-C-C-TC-------------------------TG-TC-A-C--C-GGG----G--A-A--G---AA-ACGC-T---T-C-A--A-G--T----------------T--------------------------AA----------------------T---A------------GT---T-TGA-A-GC-C-…	Bacteria(100);Verrucomicrobia(100);Opitutae(100);Opitutales(100);Opitutaceae(100);Opitutus(100);Opitutus_unclassified(100);
Otu0584	1	0	4	0	0	0	0	0	0	0	M03053_189_000000000-D2L8J_1_1102_6475_16115	.............................................T-G-G-G-G-AA--TC-TT--GC-C-C----AAT-G-G--GC----GA-A--A-G-C-C-T-G-A-G-G-CA--GC-G-A-C-GCC-G-C-G-T---G-A-G-G--GA--A-G--A-A-G-G-CC-----TT-CG-----G-G-T-----T-G-T--A---AA-C-C-TC-------------------------TT-TC-A-G--G-AGG----G--A-C--G---AA--GCC-A---C-T-C--G-G--G-------------T--T--------------------------AA----------------------T---A----G-------CC---C--AG-A-GG-G-…	Bacteria(100);Actinobacteria(100);Rubrobacteria(100);Gaiellales(100);Gaiellaceae(100);Gaiella(100);Gaiella_unclassified(100);
Otu0585	0	0	0	0	0	0	0	0	5	0	M03053_189_000000000-D2L8J_1_1101_22318_9892	.............................................T-G-G-G-G-AA--TA-TT--GG-A-C----AAT-G-G--GC----GC-A--A-G-C-C-T-G-A-T-C-CA--GC-C-A-T-GCC-G-C-G-T---G-T-G-T--GA--A-G--A-A-G-G-CC-----TT-CG-----G-G-T-----T-G-T--A---AA-G-C-AC-------------------------TT-TT-G-T--C-CGG----A--A-A--G---AA--AAG-C---T-T-C--G-G--G-------------T--T--------------------------AA----------------------T---A----C-------CC---C-GGG-G-TT-C-…	Bacteria(100);Proteobacteria(100);Gammaproteobacteria(100);Xanthomonadales(100);Xanthomonadaceae(100);Lysobacter(100);Lysobacter_unclassified(100);
Otu0586	0	0	0	1	0	0	0	0	0	4	M03053_189_000000000-D2L8J_1_1102_3180_16174	.............................................T-G-G-G-G-AA--TA-TT--GG-A-C----AAT-G-G--GC----GA-A--A-G-C-C-T-G-A-T-C-CA--GC-A-A-T-GCC-G-C-G-T---G-A-G-T--GA--T-G--A-A-G-G-CC-----TT-AG-----G-G-T-----T-G-T--A---AA-G-C-TC-------------------------TT-TT-A-C--C-CGG----G--A-T--G---A----------------------------------------T--------------------------AA---------------------------------------------------------…	Bacteria(100);Proteobacteria(100);Alphaproteobacteria(100);Sphingomonadales(100);Sphingomonadaceae(100);Novosphingobium(100);Novosphingobium_unclassified(100);
Otu0587	0	0	0	0	5	0	0	0	0	0	M03053_189_000000000-D2L8J_1_1101_20016_6860	.............................................T-G-G-G-G-AA--TA-TT--GC-A-C----AAT-G-G--GC----GG-A--A-G-C-C-T-G-A-T-G-CA--GC-G-A-C-GCC-G-C-G-T---G-A-G-G--GA--T-G--A-C-G-G-CC-----TT-CG-----G-G-T-----T-G-T--A---AA-C-C-TC-------------------------TT-TC-A-G--C-AGG----G--A-A--G---AA--G-C----------------------------------G--------------------------TG----------------------A-----------------------------G----…	Bacteria(100);Actinobacteria(100);Actinobacteria_c(100);Streptomycetales(100);Streptomycetaceae(100);Streptomyces(100);Streptomyces_unclassified(100);
Otu0588	0	0	0	0	1	4	0	0	0	0	M03053_189_000000000-D2L8J_1_1102_14485_14717	.............................................T-G-G-G-G-AA--TC-TT--GC-G-C----AAT-G-G--GC----GA-A--A-G-C-C-T-G-A-C-G-CA--GC-G-A-C-GCC-G-C-G-T---G-C-G-G--GA--A-G--A-A-G-G-CC-----TT-CG-----G-G-T-----T-G-T--A---AA-C-C-GC-------------------------TT-TC-A-G--G-AGG----G--A-C--G---AA--GCC-A---C-T-C--G-G--G-------------T--G--------------------------AA----------------------T---A----G-------CC---C--AG-A-GG-G-…	Bacteria(100);Actinobacteria(100);Rubrobacteria(100);Gaiellales(100);Gaiellaceae(100);Gaiella(100);EU881141_s(100);
Otu0589	0	0	0	0	4	1	0	0	0	0	M03053_189_000000000-D2L8J_1_1101_27443_14507	.............................................T-G-G-G-G-AA--TA-TT--GC-G-C----AAT-G-G--GC----GA-A--A-G-C-C-T-G-A-C-G-CA--GC-G-A-C-GCC-G-C-G-T---G-G-G-G--GA--T-G--A-C-G-G-CC-----TT-CG-----G-G-T-----T-G-T--A---AA-C-C-TC-------------------------TT-TC-A-G--C-AGG----G--A-C--G---A----------------------------------------A--------------------------GT---------------------------------------------------------…	Bacteria(100);Actinobacteria(100);Actinobacteria_c(100);Streptosporangiales(100);Streptosporangiaceae(100);Streptosporangium(100);Streptosporangium_amethystogenes(100);
Otu0590	0	0	5	0	0	0	0	0	0	0	M03053_189_000000000-D2L8J_1_1101_21802_5790	.............................................T-C-G-G-G-AA--TT-TT--GG-G-C----AAT-G-G--GC----GA-A--A-G-C-C-T-G-A-C-C-CA--GC-A-A-C-GCC-G-C-G-T---G-A-G-G--GA--T-G--A-A-G-G-CC-----CT-CG-----G-G-T-----C-G-T--A---AA-C-C-TC-------------------------TG-TC-G-G--A-AGG----G--A-A--G---AA-CGAC-C---G-C-A--A-G--G-------------T--G--------------------------AA----------------------T---A----A-------TC---T-TGG-G-GT-C-…	Bacteria(100);Proteobacteria(100);Deltaproteobacteria(100);EU617842_o(100);EU617842_f(100);HQ864112_g(100);HQ864112_s(100);
Otu0591	0	0	0	0	0	5	0	0	0	0	M03053_189_000000000-D2L8J_1_1101_24804_10181	.............................................T-G-G-G-G-AA--TC-TT--GC-A-C----AAT-G-G--AG----GC-A--A-C-T-C-T-G-A-T-G-CA--GC-G-A-C-GCC-G-C-G-T---G-A-G-C--GA--T-G--A-A-G-C-CC-----TT-CG-----G-G-G-----T-G-T--A---AA-G-C-TC-------------------------TT-TC-G-A--C-GGG----A--A-C--G---A----------------------------------------T--------------------------AA---------------------------------------------------------…	Bacteria(100);Acidobacteria(100);Solibacteres(100);Solibacterales(100);Solibacteraceae(100);DQ453805_g(100);HQ827986_s(100);
Otu0592	0	0	0	1	0	0	0	0	0	4	M03053_189_000000000-D2L8J_1_1101_27260_9323	.............................................T-G-G-G-G-AA--TA-TT--GC-A-C----AAT-G-G--GC----GA-A--A-G-C-C-T-G-A-T-G-CA--GC-G-A-C-GCC-G-C-G-T---G-A-G-G--GA--T-G--A-C-G-G-CC-----TT-CG-----G-G-T-----T-G-T--A---AA-C-C-TC-------------------------TT-TC-A-G--C-AGG----G--A-A--G---AA--G-C----------------------------------G--------------------------CA----------------------A-----------------------------G----…	Bacteria(100);Actinobacteria(100);Actinobacteria_c(100);Streptomycetales(100);Streptomycetaceae(100);Streptomyces(100);Streptomyces_unclassified(100);
Otu0593	0	0	5	0	0	0	0	0	0	0	M03053_189_000000000-D2L8J_1_1101_24535_16003	.............................................T-G-G-G-G-AA--TA-TT--GC-A-C----AAT-G-G--AC----GC-A--A-G-T-C-T-G-A-T-G-CA--GC-G-A-C-GCC-G-C-G-T---G-A-G-G--GA--T-G--A-C-G-G-CC-----TT-CG-----G-G-T-----T-G-T--A---AA-C-C-TC-------------------------TT-TC-G-A--C-AAG----G--A-C--G---AAGTGCCC---------------------------------GT-------------------------GAG---------------------G-----------------------------GTT--…	Bacteria(100);Actinobacteria(100);Actinobacteria_c(100);Micromonosporales(100);Micromonosporaceae(100);Micromonosporaceae_unclassified(100);Micromonosporaceae_unclassified(100);
Otu0594	0	1	4	0	0	0	0	0	0	0	M03053_189_000000000-D2L8J_1_1101_26191_11312	.............................................T-C-G-G-G-AA--TT-TT--GG-G-C----AAT-G-G--GC----GA-A--A-G-C-C-T-G-A-C-C-CA--GC-A-A-C-GCC-G-C-G-T---G-A-G-G--GA--T-G--A-A-G-G-CC-----CT-CG-----G-G-T-----C-G-T--A---AA-C-C-TC-------------------------TG-TC-G-G--G-AGG----G--A-A--G---AA-TGGT-T---G-C-C--G-T--T-------------C--A--------------------------AA----------------------T---A----G-------GG---C-GGG-A-AC-C-…	Bacteria(100);Proteobacteria(100);Deltaproteobacteria(100);EU617842_o(100);EU617842_f(100);EU881182_g(100);EU881182_s(100);
Otu0595	0	0	0	0	0	5	0	0	0	0	M03053_189_000000000-D2L8J_1_1102_13260_12418	.............................................T-G-G-G-G-AA--TC-TT--GC-G-C----AAT-G-G--GC----GA-A--A-G-C-C-T-G-A-C-G-CA--GC-G-A-C-GCC-G-C-G-T---G-A-G-G--GA--A-G--A-A-G-G-CC-----TT-CG-----G-G-T-----T-G-T--A---AA-C-C-TC-------------------------TT-TC-A-G--C-AGG----G--A-C--G---AA--GCT-A---C-T-C--G-G--G-------------T--G--------------------------AA----------------------C---A----G-------CC---C--AG-A-GG-G-…	Bacteria(100);Actinobacteria(100);Rubrobacteria(100);Gaiellales(100);Gaiellaceae(100);Gaiella(100);HQ011573_s(100);
Otu0596	0	0	0	0	0	0	0	0	0	5	M03053_189_000000000-D2L8J_1_1101_25357_9694	.............................................T-A-G-G-G-AA--TC-TT--CG-G-C----AAT-G-G--AC----GG-A--A-G-T-C-T-G-A-C-C-GA--GC-A-A-C-GCC-G-C-G-T---G-A-G-T--GA--A-G--A-A-G-G-TT-----TT-CG-----G-A-T-----C-G-T--A---AA-G-C-TC-------------------------TG-TT-G-T--A-AGA----G--A-A--G---AA-CGAG-T---G-T-G--A-G--A-------------G--T--------------------------GG----------------------A---A----A-------GT---T-CAC-A-CT-G-…	Bacteria(100);Firmicutes(100);Bacilli(100);Lactobacillales(100);Streptococcaceae(100);Streptococcus(100);Streptococcus_unclassified(100);
Otu0597	0	0	0	2	3	0	0	0	0	0	M03053_189_000000000-D2L8J_1_1102_12709_17131	.............................................T-G-G-G-G-AA--TC-TT--GC-C-C----AAT-G-G--GC----GA-A--A-G-C-C-T-G-A-G-G-CA--GC-G-A-C-GCC-G-C-G-T---G-A-G-G--GA--G-G--A-A-G-G-CC-----TT-CG-----G-G-T-----T-G-T--A---AA-C-C-TC-------------------------TT-TC-A-G--G-AGG----G--A-C--G---AA--GCT-A---C-T-C--G-G--G-------------T--T--------------------------AA----------------------T---A----G-------CC---C--AG-A-GG-G-…	Bacteria(100);Actinobacteria(100);Rubrobacteria(100);Gaiellales(100);Gaiellaceae(100);Gaiella(100);Gaiella_unclassified(100);
Otu0598	0	0	0	0	2	3	0	0	0	0	M03053_189_000000000-D2L8J_1_1101_23098_19980	....TGGGG-AATTTT-CCGC-A-AT-G-GGC-G-AA-A-GCC-TG-A-C-G-G-AG--TG-AC--GC-C-G----CGT-G-G--G-----GG-A--C-G-A-A-G-G-C-C-T-TC--GG-G-T-C-GTA-A-A-C-C---C-C-T-G--TC--A-G--A-G-G-G-AA-----AG-AA-----G-G-G-----T-G-T------CG-G-C-GC--------------------------G-AT------A-ACC----G--C-C--G---G----------------------------------------C--------------------------AT----------------------C----------------------------------…	Bacteria(100);Nitrospirae(100);GU444092_c(100);GU444092_o(100);GU444092_f(100);GU444092_g(100);GU444092_g_unclassified(100);
Otu0599	0	0	0	0	0	5	0	0	0	0	M03053_189_000000000-D2L8J_1_1101_15948_6769	.............................................T-A-A-C-G-AA--TC-TT--CC-G-C----AAT-G-G--GC----GC-A--A-G-C-C-T-G-A-C-G-GA--GC-A-A-T-GCC-G-C-G-T---G-T-G-G--GA--T-G--A-A-G-C-GT-----CTCTG-----A-C-G-----T-G-T--A---AA-C-C-AC-------------------------TG-TC-A-G--G-G-G----T--T-G--G---A-------------------------------------A-----------------------------AC----------------------A---A------------------------------…	Bacteria(100);Planctomycetes(100);Phycisphaerae(100);Phycisphaerales(100);FJ936783_f(100);AM490673_g(100);AM490673_g_unclassified(61);
Otu0600	0	0	0	0	0	0	0	0	5	0	M03053_189_000000000-D2L8J_1_1101_21699_19823	.............................................T-G-G-G-G-AA--TA-TT--GG-A-C----AAT-G-G--GC----GA-A--A-G-C-C-T-G-A-T-C-CA--GC-A-A-T-GCC-G-C-G-T---G-A-G-T--GA--T-G--A-A-G-G-CC-----TT-AG-----G-G-T-----T-G-T--A---AA-G-C-TC-------------------------TT-TT-A-C--C-CGG----G--A-T--G---A----------------------------------------T--------------------------AA---------------------------------------------------------…	Bacteria(100);Proteobacteria(100);Alphaproteobacteria(100);Sphingomonadales(100);Sphingomonadaceae(100);Novosphingobium(100);Novosphingobium_unclassified(100);
Otu0601	4	0	1	0	0	0	0	0	0	0	M03053_189_000000000-D2L8J_1_1101_15505_16492	.............................................T-G-G-G-G-AA--TA-TT--GC-G-C----AAT-G-G--GC----GG-A--A-G-C-C-T-G-A-C-G-CA--GC-G-A-C-GCC-G-C-G-T---G-A-G-G--GA--T-G--A-C-G-G-CC-----TT-CG-----G-G-T-----T-G-T--A---AA-C-C-TC-------------------------TT-TC-A-G--C-AGG----G--A-C--G---AA--G-C----------------------------------G--------------------------CA----------------------A-----------------------------G----…	Bacteria(100);Actinobacteria(100);Actinobacteria_c(100);Micromonosporales(100);Micromonosporaceae(100);Micromonosporaceae_unclassified(100);Micromonosporaceae_unclassified(100);
Otu0602	0	0	0	0	0	5	0	0	0	0	M03053_189_000000000-D2L8J_1_1101_26872_9525	.............................................T-C-G-A-G-AA--TC-TT--CC-G-C----AAT-G-G--GC----GA-A--A-G-C-C-T-G-A-C-G-GA--GC-G-A-C-ACC-G-C-G-T---G-C-A-G--GA--C-G--A-A-G-G-CC-----TT-CG-----G-G-T-----T-G-T--A---AA-C-T-GC-------------------------TG-TC-A-C--G-CTC----T--A-G--G---AA--TGC-C---A-T-G--T-C--G-T--------------T--------------------------AA----------------------C---A----------G-CG---A-CAT-G-GT-T-…	Bacteria(100);Planctomycetes(100);OM190_c(100);OM190_o(100);OM190_f(100);OM190_g(100);EU135195_s(100);
Otu0603	0	0	0	0	0	5	0	0	0	0	M03053_189_000000000-D2L8J_1_1102_11162_12019	.............................................T-G-G-G-G-AA--TC-TT--GC-C-C----AAT-G-G--GC----GC-A--A-G-C-C-T-G-A-G-G-CA--GC-G-A-C-GCC-G-C-G-T---G-A-G-G--GA--A-G--A-C-G-G-CC-----TT-CG-----G-G-T-----T-G-T--A---AA-C-C-TC-------------------------TT-TC-A-G--G-AGG----G--A-C--G---AA--GCT-A---C-T-C--G-G--G-------------T--T--------------------------AA----------------------T---A----G-------CC---C--AG-A-GG-G-…	Bacteria(100);Actinobacteria(100);Rubrobacteria(100);Gaiellales(100);Gaiellaceae(100);Gaiella(100);Gaiella_unclassified(100);
Otu0604	0	0	0	0	0	4	1	0	0	0	M03053_189_000000000-D2L8J_1_1102_10923_20698	.............................................T-G-G-G-G-AA--TC-TT--GC-G-C----AAT-G-G--GC----GA-A--A-G-C-C-T-G-A-C-G-CA--GC-G-A-C-GCC-G-C-G-T---G-C-G-G--GA--A-G--A-A-G-G-CC-----TT-CG-----G-G-T-----T-G-T--A---AA-C-C-GT-------------------------TT-TC-A-G--G-GGG----G--A-C--G---AA--GCC-A---C-T-C--G-G--G-------------T--T--------------------------AA----------------------T---A----G-------CC---C--AG-A-GG-G-…	Bacteria(100);Actinobacteria(100);Rubrobacteria(100);Gaiellales(100);Gaiellaceae(100);Gaiella(100);JX223229_s(100);
Otu0605	0	0	0	0	2	0	3	0	0	0	M03053_189_000000000-D2L8J_1_1102_13901_7799	.............................................T-C-G-A-G-AA--TC-TT--CC-G-C----AAT-G-G--AC----GA-A--A-T-T-C-T-G-A-C-G-GA--GC-G-A-C-GCC-G-C-G-T---G-G-T-G--GA--T-G--A-A-G-T-CC-----TT-AG-----G-G-A-----C-G-T--A---AA-C-A-CC-------------------------TT-TT-A-T--G-AGG----G--A-G--G---AA---------------------------------------G--------------------------TT----------------------T---A----------------------------T-…	Bacteria(100);OD1(100);FJ547054_c(100);AB504963_o(100);EU735622_f(100);EU735622_g(100);EU735622_s(100);
Otu0606	0	0	0	1	1	0	3	0	0	0	M03053_189_000000000-D2L8J_1_1101_26545_11852	.............................................T-A-G-G-G-AA--TC-TT--CC-A-C----AAT-G-G--GC----GA-A--A-G-C-C-T-G-A-T-G-GA--GC-A-A-C-GCC-G-C-G-T---G-A-G-T--GA--T-G--A-A-G-G-CC-----TT-CG-----G-G-T-----T-G-T--A---AA-A-C-TC-------------------------TG-TC-T-T--C-TGT----G--A-C--G---AA-CAAG-C---C-T-G--T-G--A-GT----------G--G---------------------------A--------------------------A----------T-GC---T-CAG-G-CC-C-…	Bacteria(100);Firmicutes(100);Bacilli(100);Bacillales(100);Alicyclobacillaceae(100);Tumebacillus(61);DQ351909_s(61);
Otu0607	4	1	0	0	0	0	0	0	0	0	M03053_189_000000000-D2L8J_1_1101_21681_15796	.............................................T-G-G-G-G-AA--TA-TT--GC-G-C----AAT-G-G--GC----GG-A--A-G-C-C-T-G-A-C-G-CA--GC-G-A-C-GCC-G-C-G-T---G-A-G-G--GA--T-G--A-C-G-G-CC-----TT-CG-----G-G-T-----T-G-T--A---AA-C-C-TC-------------------------TT-TC-A-G--C-AGG----G--A-C--G---AA--G-C----------------------------------G--------------------------TA----------------------A-----------------------------G----…	Bacteria(100);Actinobacteria(100);Actinobacteria_c(100);Micromonosporales(100);Micromonosporaceae(100);Micromonosporaceae_unclassified(100);Micromonosporaceae_unclassified(100);
Otu0608	0	0	5	0	0	0	0	0	0	0	M03053_189_000000000-D2L8J_1_1102_12201_8498	.............................................T-G-G-G-G-AA--TC-TT--GG-A-C----AAT-G-G--GC----GC-A--A-G-C-C-T-G-A-T-C-CA--GC-C-A-T-GCC-G-C-G-T---G-T-G-T--GA--A-G--A-AGG---CC-----TT-CG-----G-G-T-----T-G-T--A---AA-G-C-AC-------------------------TT-TT-G-T--C-CGG----A--A-A--G---AA--AAG-C---A-T-T--C-G--G-------------T--T--------------------------AA----------------------T---A----A-------CC---G-GGT-G-TC-A-…	Bacteria(100);Proteobacteria(100);Gammaproteobacteria(100);Xanthomonadales(100);Xanthomonadaceae(100);Lysobacter(100);Lysobacter_niabensis(100);
Otu0609	0	0	0	0	0	5	0	0	0	0	M03053_189_000000000-D2L8J_1_1102_17902_8737	.............................................T-G-G-G-G-AA--TC-TT--GC-G-C----AAT-G-C--GC----GA-A--A-G-C-G-T-G-A-C-G-CA--GC-A-A-C-GCC-G-C-G-T---G-G-A-G--GA--A-G--A-C-G-G-CC-----TT-CG-----G-G-T-----T-G-T--A---AA-C-T-CC-------------------------TT-TC-A-G--T-TGG----G--A-C--G---AA--GCT-T---C-G-C--C-G--G-------------T--G--------------------------AA----------------------T---A----G-------CC---GGCTG-G-AG---…	Bacteria(100);Actinobacteria(100);Thermoleophilia(100);Solirubrobacterales(100);EU861899_f(100);EU861899_g(100);DQ395956_s(100);
Otu0610	0	0	0	0	1	4	0	0	0	0	M03053_189_000000000-D2L8J_1_1101_10523_9812	.............................................T-G-G-G-G-AA--TT-TT--TG-T-C----AAT-G-G--GG----GC-A--A-C-C-C-T-G-AA--C-AA--GC-A-A-C-GCC-G-C-G-T---G-A-A-G--GA--C-G--A-A-G-A-CC-----TT-CG-----G-G-T-----T-G-T--A---AA-C-T-TC-------------------------TG-TC-G-G--A-GGG----G--A-C--G---AA-AGCG-G---T-C-G--A-G--G-------------C--G--------------------------AA----------------------T---A----C-------CC---T-CGG-C-CG-T-…	Bacteria(100);Acidobacteria(100);EU700145_c(100);EU700145_o(100);EU700145_f(100);EU700145_g(100);EU700145_g_unclassified(100);
Otu0611	0	0	0	0	0	5	0	0	0	0	M03053_189_000000000-D2L8J_1_1101_25525_11096	.............................................T-G-G-G-G-AA--TT-TT--GG-A-C----AAT-G-G--GG----GC-A--A-C-C-C-T-G-A-T-C-CA--GC-C-A-T-GCC-G-C-G-T---G-T-G-T--GA--A-G--A-A-G-G-CC-----TT-CG-----G-G-T-----T-G-T--A---AA-G-C-AC-------------------------TT-TC-G-G--A-CGG----A--A-C--G---AA--ATC-G---C-G-C--G-G--G-------------T--G--------------------------AA----------------------T---A----T-------CC---C-GCG-T-GG-A-…	Bacteria(100);Proteobacteria(100);Betaproteobacteria(100);EU786132_o(100);EU786132_f(100);EU786132_g(100);EU786132_g_unclassified(100);
Otu0612	5	0	0	0	0	0	0	0	0	0	M03053_189_000000000-D2L8J_1_1102_19349_4629	.............................................T-G-A-G-G-AA--TC-TT--GG-T-C----AAT-G-G--CC----GA-A--A-G-G-C-T-G-A-A-C-CA--GC-A-A-C-GCC-G-C-G-T---G-A-G-G--GA--T-G--A-A-G-A-TC-----TA-AG-----G-A-T-----C-G-T--A---AA-C-C-TCTGT--------TAGGAGGGACGAAGAG-TC-C-A--T-CGT----G--A-AC-G-----------------------------------------AT-G--------------------------GA----------------------AT--T----T-------------------------…	Bacteria(100);Caldithrix_p(100);Caldithrix_c(100);EU245241_o(100);EU245241_o_unclassified(100);EU245241_o_unclassified(100);EU245241_o_unclassified(100);
Otu0613	0	0	0	0	0	5	0	0	0	0	M03053_189_000000000-D2L8J_1_1101_23975_11676	.............................................T-G-G-G-G-AA--TA-TT--GC-G-C----AAT-G-G--CC----GA-A--A-G-G-C-T-G-A-C-G-CA--GC-G-A-C-GCC-G-C-G-T---G-T-G-G--GA--T-G--A-C-G-G-CC-----TT-CG-----G-G-T-----T-G-T--A---AA-C-C-AC--------------------TGTCGGGGGGGGCGAATACCTGGCTTCGAACA-G---G----------------------------------------A--------------------------GA----------------------C---CAGGGG-------------------------…	Bacteria(100);Gemmatimonadetes(100);Gemmatimonadetes_c(100);Gemmatimonadales(100);EU881211_f(100);EU491374_g(100);HQ445792_s(100);
Otu0614	0	2	3	0	0	0	0	0	0	0	M03053_189_000000000-D2L8J_1_1101_19770_12452	.............................................T-G-G-G-G-AA--TT-TT--TG-T-C----AAT-G-G--GG----GA-A--A-C-C-C-T-G-AA--C-AA--GC-A-A-C-GCC-G-C-G-T---G-G-A-G--GA--C-G--A-A-G-A-CC-----TT-CG-----G-G-T-----T-G-T--A---AA-C-T-CC-------------------------TG-TC-G-G--A-GGG----G--A-C--G---AA-AGCG-G---T-C-G--A-G--G-------------C--T--------------------------AA----------------------T---A----T-------CC---T-CGA-T-CG-T-…	Bacteria(100);Acidobacteria(100);EU700145_c(100);EU700145_o(100);EU700145_f(100);EU700145_g(100);AY703470_s(100);
Otu0615	0	0	0	2	0	0	3	0	0	0	M03053_189_000000000-D2L8J_1_1101_25150_11633	.............................................T-G-G-G-G-AA--TT-TT--GG-A-C----AAT-G-G--GG----GC-A--A-C-C-C-T-G-A-T-C-CA--GC-C-A-T-GCC-G-C-G-T---G-T-G-T--GA--A-G--A-A-G-G-CC-----TT-CG-----G-G-T-----T-G-T--A---AA-G-C-AC-------------------------TT-TC-G-G--A-CGG----A--A-C--G---AA--ATC-G---C-G-C--G-G--G-------------T--G--------------------------AA----------------------T---A----T-------CC---C-GCG-T-GG-A-…	Bacteria(100);Proteobacteria(100);Betaproteobacteria(100);EU786132_o(100);EU786132_f(100);EU786132_g(100);EU786132_g_unclassified(100);
Otu0616	0	0	0	0	0	0	0	0	0	5	M03053_189_000000000-D2L8J_1_1101_16172_9199	.............................................T-G-G-G-G-AA--TA-TT--GG-A-C----AAT-G-G--GC----GA-A--A-G-C-C-T-G-A-T-C-CA--GC-A-A-T-GCC-G-C-G-T---G-T-G-T--GA--A-G--A-A-G-G-CC-----TT-CG-----G-G-T-----T-G-T--A---AA-G-C-AC-------------------------TT-TA-A-G--C-AGG----G--A-A--G---AA--AAA-C---C-T-T--T-A--C-------------C--T--------------------------AA----------------------T---A----C-------GT---G-AAG-G--G-T-…	Bacteria(100);Proteobacteria(100);Gammaproteobacteria(100);Solimonas_o(100);Solimonas_f(100);Solimonas(100);Solimonas_unclassified(100);
Otu0617	0	0	0	0	0	5	0	0	0	0	M03053_189_000000000-D2L8J_1_1102_11020_17565	.............................................T-G-G-G-G-AA--TA-TT--GG-A-C----AAT-G-G--GC----GA-A--A-G-C-C-T-G-A-T-C-CA--GC-A-A-T-GCC-G-C-G-T---G-T-G-T--GA--A-G--A-A-G-G-CC-----TT-CG-----G-G-T-----T-G-T--A---AA-G-C-AC-------------------------TT-TA-A-G--C-AGG----G--A-A--G---AA--AAA-C---C-T-T--C-A--C-------------T--T--------------------------AA----------------------T---A----C-------GT---G-GAG-G--G-T-…	Bacteria(100);Proteobacteria(100);Gammaproteobacteria(100);Solimonas_o(100);Solimonas_f(100);Solimonas_f_unclassified(100);Solimonas_f_unclassified(100);
Otu0618	0	0	0	1	4	0	0	0	0	0	M03053_189_000000000-D2L8J_1_1101_23638_11687	.............................................T-G-G-G-G-AA--TT-TT--GG-A-C----AAT-G-G--GG----GC-A--A-C-C-C-T-G-A-T-C-CA--GC-C-A-T-GCC-G-C-G-T---G-T-G-T--GA--A-G--A-A-G-G-CC-----TT-CG-----G-G-T-----T-G-T--A---AA-G-C-AC-------------------------TT-TC-G-G--A-CGG----A--A-C--G---AA--ATC-G---C-G-C--G-G--G-------------T--G--------------------------AA----------------------T---A----T-------CC---C-GCG-T-GG-A-…	Bacteria(100);Proteobacteria(100);Betaproteobacteria(100);EU786132_o(100);EU786132_f(100);EU786132_g(100);EF520485_s(100);
Otu0619	0	0	0	0	0	5	0	0	0	0	M03053_189_000000000-D2L8J_1_1101_12680_11192	.............................................T-A-A-G-G-AA--TC-TT--CC-A-C----AAT-G-G--GC----GA-A--A-G-C-C-T-G-A-T-G-GA--GC-A-A-C-TCC-G-C-G-T---G-C-A-G--GA--T-G--A-A-G-G-CC-----TT-CG-----G-G-T-----C-G-T--A---AA-C-T-GC-------------------------TT-TT-A-T--G-AGT----G--A-A--G---A----------------------------------------A--------------------------TA---------------------------------------------------------…	Bacteria(100);TM7(100);TM7_c(100);TM7_o(100);TM7_f(100);Saccharimonas(100);AF507686_s(100);
Otu0620	0	0	0	0	1	4	0	0	0	0	M03053_189_000000000-D2L8J_1_1101_25863_23597	.............................................T-T-C-G-G-AA--TA-TT--CG-G-C----AAT-G-G--AC----GA-A--A-G-T-C-T-G-A-C-C-GA--GC-G-A-C-GCC-G-C-G-T---G-C-G-G--GA--T-G--A-A-G-G-CC----CTT-TG-----G-G-T-----T-G-T--A---AA-C-C-GC-------------------------TG-TC-A-C--A-GGT----G--A-G--C---AA-ATCA-T---T-G-TG-G-G-------------------T--------------------------GA----------------------------------------A---C-AAT-C-CA---…	Bacteria(100);Planctomycetes(100);EU385896_c(100);EU385896_o(100);EF019689_f(100);EF019689_g(100);EU135286_s(100);
Otu0621	0	0	0	0	0	0	0	0	5	0	M03053_189_000000000-D2L8J_1_1101_17503_5375	.............................................T-G-G-G-G-AA--TC-TT--GC-G-C----AAT-G-C--GC----GA-A--A-G-C-G-T-G-A-C-G-CA--GC-A-A-C-GCC-G-C-G-T---G-A-G-G--GA--A-G--A-A-G-G-CC-----TT-CG-----G-G-T-----T-G-T--A---AA-C-C-TC-------------------------TT-TC-A-G--G-AGG----G--A-C--G---AA--GCT-G---T-G-G--C-G--G-------------C--G--------------------------AA----------------------C---A----G-------CC---G-ACCGC-AG---…	Bacteria(100);Actinobacteria(100);Thermoleophilia(100);Solirubrobacterales(100);AB630582_f(100);AB630582_g(100);AB630582_g_unclassified(100);
Otu0622	0	0	0	4	1	0	0	0	0	0	M03053_189_000000000-D2L8J_1_1101_27324_16066	.............................................T-G-G-G-G-AA--TA-TT--GC-G-C----AAT-G-G--GC----GG-A--A-G-C-C-T-G-A-C-G-CA--GC-G-A-C-GCC-G-C-G-T---G-G-G-G--GA--T-G--A-C-G-G-CC-----TT-CG-----G-G-T-----T-G-T--A---AA-C-C-TC-------------------------TT-TC-A-G--C-AGG----G--A-C--G---AA--G-C----------------------------------G--------------------------CA----------------------A-----------------------------G----…	Bacteria(100);Actinobacteria(100);Actinobacteria_c(100);Frankiales(100);Geodermatophilaceae(100);Blastococcus(100);Blastococcus_unclassified(100);
Otu0623	0	0	0	0	0	0	5	0	0	0	M03053_189_000000000-D2L8J_1_1101_25233_20538	.............................................T-G-G-G-G-AA--TA-TT--GC-G-C----AAT-G-G--GC----GA-A--A-G-C-C-T-G-A-C-G-CA--GC-G-A-C-GCC-G-C-G-T---G-G-G-G--GA--T-G--A-C-G-G-CC-----TT-CG-----G-G-T-----T-G-T--A---AA-C-C-TC-------------------------TT-TC-A-G--C-AGG----G--A-C--G---AA--G-C----------------------------------G--------------------------AA----------------------A-----------------------------G----…	Bacteria(100);Actinobacteria(100);Actinobacteria_c(100);Frankiales(100);Geodermatophilaceae(100);Blastococcus(100);Blastococcus_unclassified(100);
Otu0624	0	0	0	0	0	5	0	0	0	0	M03053_189_000000000-D2L8J_1_1101_23950_14456	.............................................T-A-G-G-G-AA--TC-TT--GT-C-C----AAT-G-G--GC----GC-A--A-G-C-C-T-G-A-G-A-CA--GC-G-A-C-GCC-G-C-G-T---G-C-G-G--GA--C-G--A-A-G-GC-C-----TT-CG-----G-G-T-----T-G-T--A---AA-C-C-GC-------------------------TT-TC-A-G--C-AGG----G--A-C--G---AA--G-C----------------------------------G--------------------------AA----------------------A-----------------------------G----…	Bacteria(100);Actinobacteria(100);Actinobacteria_c(100);Frankiales(100);EU335288_f(100);EU335288_g(100);EU132637_s(100);
Otu0625	0	0	0	0	0	5	0	0	0	0	M03053_189_000000000-D2L8J_1_1102_12118_9151	.............................................T-G-G-G-G-AA--TC-TT--GC-G-C----AAT-G-G--GC----GA-A--A-G-C-C-T-G-A-C-G-CA--GC-G-A-C-GCC-G-C-G-T---G-G-G-G--GA--T-G--A-C-G-G-CC-----TT-CG-----G-G-T-----T-G-T--A---AA-C-C-TC-------------------------TT-TC-A-G--C-AGG----G--A-C--G---AA--G-C----------------------------------G--------------------------CA----------------------A-----------------------------G----…	Bacteria(100);Actinobacteria(100);Actinobacteria_c(100);Frankiales(100);Geodermatophilaceae(100);Blastococcus(100);Blastococcus_unclassified(100);
Otu0626	0	0	0	0	0	0	0	0	5	0	M03053_189_000000000-D2L8J_1_1101_26971_14040	.............................................T-G-G-G-G-AA--TT-TT--GG-A-C----AAT-G-G--GC----GA-A--A-G-C-C-T-G-A-T-C-CA--GC-C-A-T-GCC-G-C-G-T---G-T-G-T--GA--A-G--A-A-G-G-CC-----TT-CG-----G-G-T-----T-G-T--A---AA-G-C-AC-------------------------TT-TC-G-G--A-CGG----A--A-C--G---AA--ATC-G---C-G-C--G-G--G-------------T--T--------------------------AA----------------------C---A----G-------CC---C-GCG-T-GG-A-…	Bacteria(100);Proteobacteria(100);Betaproteobacteria(100);EU786132_o(100);EU786132_f(100);EU786132_g(100);EU786132_g_unclassified(100);
Otu0627	0	0	0	0	0	5	0	0	0	0	M03053_189_000000000-D2L8J_1_1101_27433_8595	.............................................T-G-G-G-G-AA--TT-TT--GG-A-C----AAT-G-G--GG----GA-A--A-C-C-C-T-G-A-T-C-CA--GC-C-A-T-GCC-G-C-G-T---G-T-G-T--GA--A-G--A-A-G-G-CC-----TT-CG-----G-G-T-----T-G-T--A---AA-G-C-AC-------------------------TT-TC-G-G--A-CGG----A--A-C--G---AA--ATC-G---C-G-C--G-C--G-------------C--T--------------------------AA----------------------T---A----A-------CT---C-GCG-T-GG-A-…	Bacteria(100);Proteobacteria(100);Betaproteobacteria(100);EU786132_o(100);EU786132_f(100);EU786132_g(100);EU786132_g_unclassified(100);
Otu0628	0	0	0	0	0	0	0	0	5	0	M03053_189_000000000-D2L8J_1_1102_23328_8683	.............................................T-G-G-G-G-AA--TC-TT--GG-A-C----AAT-G-G--GG----GC-A--A-C-C-C-T-G-A-T-C-CA--GC-C-A-T-GCC-G-C-G-T---G-A-G-T--GA--A-G--A-A-G-G-CC-----TT-CG-----G-G-T-----T-G-T--A---AA-G-C-TC-------------------------TT-TT-G-T--C-CGG----C--A-A--G---AA--AAG-T---C-T-T--C-G--G-------------T--G--------------------------AA----------------------T---A----C-------CC---G-GGG-A-TG-C-…	Bacteria(100);Proteobacteria(100);Gammaproteobacteria(100);Xanthomonadales(100);Xanthomonadaceae(100);Xanthomonadaceae_unclassified(100);Xanthomonadaceae_unclassified(100);
Otu0629	0	0	0	0	2	3	0	0	0	0	M03053_189_000000000-D2L8J_1_1101_17403_14154	.............................................T-G-G-G-G-AA--TC-TT--GC-G-C----AAT-G-G--GC----GA-C--A-G-C-C-T-G-A-C-G-CA--GC-A-A-C-GCC-G-C-G-T---G-A-G-G--GA--A-G--A-A-G-G-CT-----TT-CG-----G-G-T-----C-G-T--A---AA-C-C-TC-------------------------TT-TC-A-G--G-AGG----G--A-C--G---AA--GCT-T---C-G-G--G-G--G-------------T--G--------------------------AA----------------------T---A----G-------CT---CTCCG-G-AG---…	Bacteria(100);Actinobacteria(100);Thermoleophilia(100);Solirubrobacterales(100);AB630582_f(100);EU335168_g(100);EU335168_s(100);
Otu0630	5	0	0	0	0	0	0	0	0	0	M03053_189_000000000-D2L8J_1_1102_19440_11904	.............................................T-G-G-G-G-AA--TC-TT--GC-A-C----AAT-G-G--GC----GA-A--A-G-C-C-T-G-A-T-G-CA--GC-A-A-C-GCC-G-C-G-T---G-A-G-G--GA--T-G--A-C-G-G-CC-----TT-CG-----G-G-T-----T-G-T--A---AA-C-C-TC-------------------------TT-TC-A-G--C-AGG----G--A-C--G---AA--G-C----------------------------------G--------------------------CA----------------------A-----------------------------G----…	Bacteria(100);Actinobacteria(100);Actinobacteria_c(100);Pseudonocardiales(100);Pseudonocardiaceae(100);Pseudonocardiaceae_unclassified(100);Pseudonocardiaceae_unclassified(100);
Otu0631	0	0	0	0	0	0	0	0	0	5	M03053_189_000000000-D2L8J_1_1101_23123_16181	.............................................T-G-G-G-G-AA--TA-TT--GC-A-C----AAT-G-G--GG----GA-A--A-C-C-C-T-G-A-T-G-CA--GC-G-A-C-GCC-G-C-G-T---G-A-G-T--GA--A-G--A-A-G-T-AT-----TT-CG-----G-T-A-----T-G-T--A---AA-G-C-TC-------------------------TA-TC-A-G--C-AGG----G--A-A--G---A----------------------------------------T--------------------------AA---------------------------------------------------------…	Bacteria(100);Firmicutes(100);Clostridia(100);Clostridiales(100);Lachnospiraceae(100);Oribacterium(100);Oribacterium_sinus(100);
Otu0632	0	0	0	1	0	3	1	0	0	0	M03053_189_000000000-D2L8J_1_1102_15430_18432	.............................................T-G-G-G-G-AA--TT-TT--GC-G-C----AAT-G-G--GG----GA-A--A-C-C-C-T-G-A-C-G-CA--GC-A-A-C-GCC-G-C-G-T---G-G-A-G--GA--T-G--A-A-G-G-TC-----TT-TG-----G-A-T-----T-G-T--A---AA-C-T-CC-------------------------TT-TC-G-A--T-CGG----G--A-C--G---A----------------------------------------T--------------------------TA---------------------------------------------------------…	Bacteria(100);Acidobacteria(100);Acidobacteria_c(100);Acidobacteriales(100);Acidobacteriaceae(100);Koribacter(100);EF515883_s(100);
Otu0633	0	1	0	0	0	4	0	0	0	0	M03053_189_000000000-D2L8J_1_1101_22794_8053	.............................................T-C-G-A-G-AA--TC-TT--CC-G-C----AAT-G-C--GC----GC-A--A-G-C-G-T-G-A-C-G-GA--GC-G-A-C-GCC-G-C-G-T---G-G-G-C--GA--T-G--A-A-G-G-CC-----TT-CG-----G-G-T-----T-G-T--A---AA-G-C-CC-------------------------TG-TT-A-G--C-TAC----T--A-T--G---AA--CCG-C---G-G-G--T-G--G-T--------------G--------------------------AA----------------------C---A----------A-CC---ATCCC-G-CC-T-…	Bacteria(100);Planctomycetes(100);Brocadia_c(100);GU145499_o(100);GU145499_f(100);GU145499_g(100);EU135268_s(100);
Otu0634	0	0	0	0	0	5	0	0	0	0	M03053_189_000000000-D2L8J_1_1102_11585_12814	.............................................T-G-G-G-G-AA--TT-TT--GG-A-C----AAT-G-G--GG----GC-A--A-C-C-C-T-G-A-T-C-CA--GC-C-A-T-GCC-G-C-G-T---G-T-G-T--GA--A-G--A-A-G-G-CC-----TT-CG-----G-G-T-----T-G-T--A---AA-G-C-AC-------------------------TT-TC-G-G--C-CGG----A--A-C--G---AA--ATC-G---C-G-C--G-A--T-------------C--T--------------------------AA----------------------T---A----A-------GT---C-GCG-T-GG-A-…	Bacteria(100);Proteobacteria(100);Betaproteobacteria(100);EU786132_o(100);EU786132_f(100);EU786132_g(100);HQ864099_s(100);
Otu0635	0	0	0	2	0	3	0	0	0	0	M03053_189_000000000-D2L8J_1_1102_15803_9179	.............................................T-G-G-G-G-AA--TC-TT--GG-A-C----AAT-G-G--GG----GC-A--A-C-C-C-T-G-A-T-C-CA--GC-C-A-T-GCC-G-C-G-T---G-A-G-T--GA--A-G--A-A-G-G-CC-----TT-CG-----G-G-T-----T-G-T--A---AA-G-C-TC-------------------------TT-TT-G-T--C-CGG----A--A-A--G---AA--AAG-T---C-T-T--C-G--G-------------T--G--------------------------AA----------------------T---A----C-------CC---G-GGG-A-TG-C-…	Bacteria(100);Proteobacteria(100);Gammaproteobacteria(100);Xanthomonadales(100);Xanthomonadaceae(100);Xanthomonadaceae_unclassified(100);Xanthomonadaceae_unclassified(100);
Otu0636	0	0	0	0	1	0	0	0	0	4	M03053_189_000000000-D2L8J_1_1101_18613_12946	.............................................T-G-G-G-G-AA--TC-TT--GC-G-C----AAT-G-G--GC----GA-A--A-G-C-C-T-G-A-C-G-CA--GC-G-A-C-GCC-G-T-G-T---G-G-G-G--GA--C-G--A-A-G-G-CC-----TT-CG-----G-G-T-----T-G-T--A---AA-C-C-CC-------------------------TG-TC-G-G--G-TGG----G--A-C--G---AA-TCCC-C---C-G-A--G-G--A-------------C--G--------------------------AA----------------------T---A----C-------TC---C-TCG-G-GG-T-…	Bacteria(100);Nitrospirae(100);Nitrospira_c(100);Methylomirabilis_o(100);Methylomirabilis_f(100);JF747650_g(100);EU431735_s(100);
Otu0637	0	5	0	0	0	0	0	0	0	0	M03053_189_000000000-D2L8J_1_1102_12506_18380	.............................................T-A-A-G-G-AA--TA-TT--GC-G-C----AAT-G-G--GC----GA-A--A-G-C-C-T-G-A-C-G-CA--GC-G-A-C-GCC-G-C-G-T---G-G-G-G--GA--T-G--A-A-G-G-TC-----TT-CG-----G-A-T-----T-G-T--A---AA-C-C-CC-------------------------TT-TC-G-G--G-AGG----G--A-A--G---AT--GGA-A---TGG-G------------------------G--------------------------TA----------------------AC----------------------CCA-T-TT---…	Bacteria(100);Nitrospirae(100);Nitrospira_c(100);Nitrospirales(100);Nitrospiraceae(100);Nitrospira(100);Nitrospira_unclassified(100);
Otu0638	0	0	0	0	0	0	0	0	0	5	M03053_189_000000000-D2L8J_1_1101_23071_14260	.............................................T-G-G-G-G-AA--TC-TT--GC-G-C----AAT-G-G--GC----GA-A--A-G-C-C-T-G-A-C-G-CA--GC-G-A-C-GCC-G-C-G-T---G-A-G-G--GA--T-G--A-C-G-G-CC-----TT-CG-----G-G-T-----T-G-T--A---AA-C-C-TC-------------------------TT-TC-A-G--C-TCC----G--A-C--G---AA--G-C----------------------------------G--------------------------AA----------------------A-----------------------------G----…	Bacteria(100);Actinobacteria(100);Actinobacteria_c(100);Pseudonocardiales(100);Pseudonocardiaceae(100);JF266448_g(100);JF266448_s(100);
Otu0639	0	0	3	0	0	2	0	0	0	0	M03053_189_000000000-D2L8J_1_1101_23671_8005	.............................................T-G-G-G-G-AA--TT-TT--GT-G-C----AAT-G-G--GG----GA-A--A-C-C-C-T-G-A-C-A-CA--GC-G-A-C-ACC-G-C-G-T---G-A-G-C--GA--G-G--A-A-G-C-CC-----TT-TG-----G-G-G-----T-G-T--A---AA-G-C-TC-------------------------TG-TC-A-G--C-AGG----A--A-C--G-----------------------------------------A--A--------------------------TC----------------------A---A------------------------------…	Bacteria(100);Cyanobacteria(100);Vampirovibrio_c(100);AF544207_o(100);AY957901_f(100);AY375144_g(100);AY375144_g_unclassified(100);
Otu0640	0	1	0	0	0	0	0	0	0	4	M03053_189_000000000-D2L8J_1_1102_5811_16947	.............................................T-G-A-G-G-GA--TA-TT--GC-A-C----AAT-G-G--GG----GA-A--A-C-C-C-T-G-A-T-G-CA--GC-G-A-C-GCC-G-C-G-T---G-G-G-C--GA--T-G--A-A-G-T-CC-----TT-CG-----G-G-A-----T-G-T--A---AA-G-C-CC-------------------------TT-TT-C-T---CGGA----G--A-C--G----A---------------------------------------T--------------------------CA-------------------------------------------------------G-…	Bacteria(100);Armatimonadetes(100);FJ479425_c(100);FJ479425_o(100);FJ479425_f(100);FJ479425_g(100);EU135013_s(100);
Otu0641	0	0	0	1	0	4	0	0	0	0	M03053_189_000000000-D2L8J_1_1102_12802_9370	.............................................C-A-A-G-G-AA--TT-TT--CG-G-C----AAT-G-G--GC----GC-A--A-G-C-C-T-G-A-C-C-GA--GC-A-A-C-GCC-G-C-G-T---G-C-A-G--GA--C-G--A-C-G-G-CC-----TT-CG-----G-G-T-----T-G-T--A---AA-C-T-GC-------------------------TT-TT-T-C--G-GGG----G--A-T--G---A----------------------------------------A--------------------------TT---------------------------------------------------------…	Bacteria(100);Chloroflexi(100);Chloroflexi_c(100);Chloroflexales(100);Chloroflexales_unclassified(61);Chloroflexales_unclassified(61);Chloroflexales_unclassified(61);
Otu0642	0	0	0	2	2	0	1	0	0	0	M03053_189_000000000-D2L8J_1_1101_23509_4442	.............................................T-G-G-G-G-AA--TC-TT--GC-G-C----AAT-G-G--GC----GA-A--A-G-C-C-T-G-A-C-G-CA--GC-G-A-C-GCC-G-C-G-T---G-C-G-G--GA--A-G--A-A-G-G-CC-----TT-CG-----G-G-T-----T-G-T--A---AA-C-C-GC-------------------------TT-TC-A-G--G-AGG----G--A-C--G---AA--GCC-A---C-T-C--G-G--G-------------T--T--------------------------AA----------------------T---A----G-------CC---C--AG-A-GG-G-…	Bacteria(100);Actinobacteria(100);Rubrobacteria(100);Gaiellales(100);Gaiellaceae(100);Gaiella(100);DQ499303_s(100);
Otu0643	0	0	0	0	0	0	2	0	3	0	M03053_189_000000000-D2L8J_1_1101_19772_6179	.............................................T-G-G-G-G-AA--TT-TT--GG-A-C----AAT-G-G--GG----GC-A--A-C-C-C-T-G-A-T-C-CA--GC-A-A-T-GCC-G-C-G-T---G-T-G-T--GA--A-G--A-A-G-G-CC-----TT-CG-----G-G-T-----T-G-T--A---AA-G-C-AC-------------------------TT-TT-A-G--T-GGG----G--A-A--G---AA--AAG-C---T-T-A--T-G--G-------------A--T--------------------------AA----------------------T---A----C-------CC---A-TGA-G-TA-T-…	Bacteria(100);Proteobacteria(100);Gammaproteobacteria(100);Legionellales(100);Coxiellaceae(100);Coxiellaceae_unclassified(100);Coxiellaceae_unclassified(100);
Otu0644	0	0	0	0	0	0	0	0	0	5	M03053_189_000000000-D2L8J_1_1101_22323_6415	.............................................T-C-G-A-G-AA--TC-TT--CG-A-C----AAT-G-G--GC----GA-A--A-G-C-C-T-G-A-T-C-GA--GC-G-A-C-GCC-G-C-G-T---G-C-A-G--GA--T-G--A-A-G-C-CC-----TT-CG-----G-G-G-----T-G-T--A---AA-C-T-GC-------------------------TT-TT-A-T--G-AGG----G--A-A--G---AA------------------------------------GCCG--------------------------CA--------------------------AGG--------------------------C-…	Bacteria(100);OD1(100);FJ547054_c(100);FJ547054_o(100);AJ853552_f(100);AJ853552_f_unclassified(100);AJ853552_f_unclassified(100);
[truncated: 997 more rows]
